# Supplementary material for: Combination of an ACLY inhibitor with a GLP-1R agonist exerts additive benefits on nonalcoholic steatohepatitis and hepatic fibrosis in mice
Source: Cell Rep Med. 2023 Sep 19;4(9):101193. doi: 10.1016/j.xcrm.2023.101193 (PMC10518624; doi:10.1016/j.xcrm.2023.101193)
Supplement: Table S1. All differentially expressed genes, related to Figure 3 [file mmc2.xlsx]

## Sheet: ST1
Liraglutide DE Analysis
	Log2(FC)	p-value	adjusted p-value	Gene.sets
Lipc	0.99	6.24e-10	1.21e-06	Cholesterol Metabolism
Col4a1	-1.22	4.9e-10	1.21e-06	Collagen Biosynthesis & Modification, ECM Degradation, ECM Synthesis, Focal Adhesion Kinase, PDGF Signaling, PI3K-Akt
Il1rap	1.08	3.6e-09	4.66e-06	Cytokine Signaling, MAPK Cell Stress, Th17 Differentiation
Cyp1a2	1.52	1.05e-08	5.32e-06	Fatty Acid Metabolism
Klkb1	0.932	1.06e-08	5.32e-06	ECM Degradation
Itpr2	0.924	1.02e-08	5.32e-06	Adenosine Pathway, Angiogenesis, Granulocyte Activity, Programmed Cell Death
Cfhr1	0.909	1.42e-08	5.32e-06	Complement Activation
Cebpa	0.655	1.19e-08	5.32e-06	Epigenetic Modification
Nid1	-1.34	1.38e-08	5.32e-06	ECM Degradation, ECM Synthesis
Col3a1	-2.32	1.48e-08	5.32e-06	Collagen Biosynthesis & Modification, ECM Degradation, ECM Synthesis, PDGF Signaling
Cdkn1a	-2.41	1.51e-08	5.32e-06	Cell Cycle, PI3K-Akt, SASP
Hsd11b1	1.06	2.19e-08	6.31e-06
Apoh	0.777	2.03e-08	6.31e-06	Cholesterol Metabolism, Platelet Degranulation
Cul3	0.41	2.28e-08	6.31e-06	Hedgehog Signaling
Serpinh1	-1.35	2.67e-08	6.91e-06	Collagen Biosynthesis & Modification
Col1a2	-2.09	3.3e-08	8e-06	Collagen Biosynthesis & Modification, ECM Degradation, ECM Synthesis, Focal Adhesion Kinase, PI3K-Akt
Plg	0.863	3.53e-08	8.05e-06	ECM Degradation, PDGF Signaling, Platelet Degranulation
Sod1	0.447	4.01e-08	8.66e-06	Oxidative Stress, Platelet Degranulation
Brpf3	0.835	7.09e-08	1.45e-05	Epigenetic Modification, Platelet Degranulation
Arhgap35	0.544	1.17e-07	2.26e-05	Focal Adhesion Kinase
Peli1	0.603	1.33e-07	2.37e-05	Endotoxin Response, TLR Signaling
Col1a1	-2.86	1.34e-07	2.37e-05	Collagen Biosynthesis & Modification, ECM Degradation, ECM Synthesis, Focal Adhesion Kinase, PI3K-Akt
Sirt1	0.619	1.48e-07	2.49e-05	Epigenetic Modification, Proteotoxic Stress
Npc1	0.468	1.88e-07	2.82e-05	Cholesterol Metabolism
Tjp2	-0.456	1.93e-07	2.82e-05	Hippo Pathway
Col5a1	-0.968	1.85e-07	2.82e-05	Collagen Biosynthesis & Modification, ECM Synthesis, PDGF Signaling
Spp1	-2.38	1.96e-07	2.82e-05	ECM Degradation, ECM Synthesis, EMT, Focal Adhesion Kinase, Myofibroblast Regulation, PDGF Signaling, PI3K-Akt, TLR Signaling
Cyp2c29	1.83	2.2e-07	3.05e-05	Fatty Acid Metabolism
Kng1	0.662	2.31e-07	3.09e-05	Adenosine Pathway, Platelet Degranulation
Lpl	-1.7	2.97e-07	3.85e-05	Adenosine Pathway, Cholesterol Metabolism, PPAR Signaling
Cyp2e1	1.22	3.8e-07	4.54e-05	Proteotoxic Stress
Cxcl12	0.688	3.74e-07	4.54e-05	Chemokine Signaling, Cytokine Signaling, EMT, NF-kb
Serpinf1	0.519	3.86e-07	4.54e-05	Wnt
Peli2	0.803	4.53e-07	4.79e-05	Endotoxin Response, TLR Signaling
Itch	0.629	4.19e-07	4.79e-05	Inflammasome
Chuk	0.515	4.56e-07	4.79e-05	Endotoxin Response, Granulocyte Activity, Inflammasome, MAPK Cell Stress, NF-kb, PI3K-Akt, Programmed Cell Death, TLR Signaling, mTOR
Apoa2	0.434	4.43e-07	4.79e-05	Adenosine Pathway, Cholesterol Metabolism, PPAR Signaling
Csnk2b	0.276	5.68e-07	5.8e-05	Cell Cycle, EMT, NF-kb, Neutrophil Degranulation, Wnt
Smarcc2	0.339	6.07e-07	6.04e-05	Epigenetic Modification
Vim	-0.982	6.35e-07	6.16e-05	EMT
Traf6	0.615	7.18e-07	6.66e-05	Autophagy, Endotoxin Response, Granulocyte Activity, Inflammasome, MAPK Cell Stress, NF-kb, TLR Signaling
Kng2	0.411	7.2e-07	6.66e-05	Adenosine Pathway, Platelet Degranulation
Ndufb5	0.27	7.6e-07	6.87e-05	Fatty Acid Metabolism
Casp6	0.553	9.01e-07	7.95e-05	Programmed Cell Death
Maml1	0.401	9.28e-07	8.01e-05	Notch, Th1 Differentiation
Nr1h4	0.588	9.97e-07	8.32e-05	Epigenetic Modification, Fatty Acid Metabolism
Uba52	0.314	1.01e-06	8.32e-05	Cell Cycle, Endotoxin Response, Granulocyte Activity, Hypoxia, Inflammasome, SASP, TGF-beta, TLR Signaling
Hmgcs2	0.629	1.11e-06	9.01e-05	PPAR Signaling
Apoc2	-0.803	1.24e-06	9.8e-05	Adenosine Pathway, Cholesterol Metabolism
Met	0.621	1.32e-06	0.000103	EMT, MAPK Cell Stress, PI3K-Akt
F5	0.501	1.36e-06	0.000103	Platelet Degranulation
Sos1	0.579	1.51e-06	0.000112	Granulocyte Activity, Insulin Signaling, MAPK Cell Stress, PDGF Signaling, PI3K-Akt, mTOR
Col4a2	-1.32	1.55e-06	0.000112	Collagen Biosynthesis & Modification, ECM Degradation, ECM Synthesis, Focal Adhesion Kinase, PDGF Signaling, PI3K-Akt
Col6a3	-1.7	1.55e-06	0.000112	Collagen Biosynthesis & Modification, ECM Synthesis, Focal Adhesion Kinase, PDGF Signaling, PI3K-Akt
Mlxipl	0.628	1.6e-06	0.000113	De Novo Lipogenesis, Insulin Resistance
Cfi	0.629	1.64e-06	0.000114	Complement Activation
Vegfa	0.586	1.79e-06	0.000122	Angiogenesis, EMT, Hypoxia, MAPK Cell Stress, PI3K-Akt, Platelet Degranulation
Furin	0.309	1.89e-06	0.000127	ECM Degradation, ECM Synthesis, PDGF Signaling, TGF-beta
Slc37a4	0.566	2.09e-06	0.000138	Gluconeogenesis
Xiap	0.566	2.17e-06	0.00014	Focal Adhesion Kinase, NF-kb, Programmed Cell Death
Atg2b	0.561	2.39e-06	0.000152	Autophagy
Atox1	-0.325	2.49e-06	0.000156	Oxidative Stress
Ern1	0.819	2.58e-06	0.000159	Autophagy, Programmed Cell Death, Proteotoxic Stress
Map3k1	-0.616	3.03e-06	0.000184	Endotoxin Response, Granulocyte Activity, MAPK Cell Stress, TLR Signaling
Cdh2	0.313	3.21e-06	0.000192	EMT
Gpc4	0.625	3.32e-06	0.000193	Adenosine Pathway, Wnt
Ccl2	-2.44	3.27e-06	0.000193	Chemokine Signaling, Cytokine Signaling
Ap1s1	-0.568	3.47e-06	0.000198	MHC Class II Antigen Presentation
Ndufa1	0.245	4.14e-06	0.000233	Fatty Acid Metabolism
C8b	1.83	4.38e-06	0.000243	Complement Activation
Smad4	0.443	5.23e-06	0.000286	Cell Cycle, EMT, TGF-beta, Th17 Differentiation, Wnt
Postn	-1.19	5.39e-06	0.000291	EMT, Myofibroblast Regulation
Crp	0.595	5.81e-06	0.000309	Complement Activation
Tgfbr2	-0.75	6.18e-06	0.000324	Cytokine Signaling, MAPK Cell Stress, TGF-beta, Th17 Differentiation
Ptpn12	0.417	6.55e-06	0.000339	PDGF Signaling
Uqcrh	0.29	6.98e-06	0.000357	Fatty Acid Metabolism
Cfhr2	0.711	7.77e-06	0.000392	Complement Activation
Ncoa2	0.441	7.93e-06	0.000395	Epigenetic Modification
C1s1	0.346	8.12e-06	0.000399	Complement Activation
Psenen	0.273	8.45e-06	0.00041	Notch
Cat	0.402	8.64e-06	0.000414	Neutrophil Degranulation, Oxidative Stress
Nr1h3	0.406	9.6e-06	0.000449	De Novo Lipogenesis, Insulin Resistance, PPAR Signaling
Lrp6	0.365	9.49e-06	0.000449	EMT, Wnt, mTOR
Vamp8	0.376	1.03e-05	0.000477	Autophagy, Neutrophil Degranulation
Stat5a	-0.622	1.1e-05	0.0005	EMT, PDGF Signaling, Th2 Differentiation
Ocln	0.665	1.14e-05	0.000503	EMT
Ctsd	-0.441	1.12e-05	0.000503	Autophagy, ECM Degradation, MHC Class II Antigen Presentation, Neutrophil Degranulation, Programmed Cell Death
Pdgfrb	-1.55	1.13e-05	0.000503	MAPK Cell Stress, PDGF Signaling, PI3K-Akt
Cd36	-0.834	1.19e-05	0.00052	Cholesterol Metabolism, ECM Synthesis, Endotoxin Response, Insulin Resistance, Neutrophil Degranulation, PPAR Signaling, Platelet Degranulation, TLR Signaling
Igf1	0.651	1.23e-05	0.00053	Insulin Signaling, MAPK Cell Stress, PI3K-Akt, Platelet Degranulation, mTOR
Ppm1a	0.284	1.34e-05	0.00057	MAPK Cell Stress, TGF-beta, mTOR
Psen2	0.327	1.48e-05	0.000624	Notch
Cflar	0.469	1.51e-05	0.000631	Autophagy, NF-kb, Programmed Cell Death
Irf3	0.376	1.56e-05	0.000643	Endotoxin Response, Inflammasome, TLR Signaling, Type I Interferon, Type II Interferon
Ccr2	-1.99	1.59e-05	0.000651	Chemokine Signaling, Cytokine Signaling
Fabp4	-2.06	1.66e-05	0.00067	PPAR Signaling
Prdx6	1.01	1.7e-05	0.000682	Neutrophil Degranulation, Oxidative Stress
Jmjd4	0.716	1.78e-05	0.000704	Myofibroblast Regulation
Abcb11	0.49	1.81e-05	0.000704	Cholesterol Metabolism
Loxl2	-2.06	1.81e-05	0.000704	Collagen Biosynthesis & Modification, EMT, Myofibroblast Regulation
Iqgap1	-0.914	1.84e-05	0.000706	Neutrophil Degranulation
C3	0.899	2.09e-05	0.000794	Adenosine Pathway, Complement Activation, Neutrophil Degranulation
Insr	0.43	2.17e-05	0.000819	Insulin Resistance, Insulin Signaling, MAPK Cell Stress, PI3K-Akt, mTOR
Ogt	0.361	2.43e-05	0.000906	Epigenetic Modification, Insulin Resistance
Cd14	-1.21	2.74e-05	0.00101	Endotoxin Response, MAPK Cell Stress, NF-kb, Neutrophil Degranulation, TLR Signaling
Pccb	0.282	2.95e-05	0.00108	Fatty Acid Metabolism
Adh4	0.997	3.11e-05	0.00113	Fatty Acid Metabolism, Gluconeogenesis
Notch2	0.373	3.62e-05	0.0013	EMT, Notch, Th2 Differentiation
Kansl1	0.388	3.67e-05	0.00131	Epigenetic Modification
Numb	0.378	3.71e-05	0.00131	EMT, Notch
Acacb	-2.09	3.76e-05	0.00131	Fatty Acid Metabolism, Insulin Resistance
Gas1	0.679	3.8e-05	0.00132	Hedgehog Signaling
Cul1	0.312	3.91e-05	0.00134	Cell Cycle, Endotoxin Response, Granulocyte Activity, Hedgehog Signaling, Proteotoxic Stress, TGF-beta, TLR Signaling, Wnt
Src	-1.68	4.06e-05	0.00138	Angiogenesis, EMT, Focal Adhesion Kinase, PDGF Signaling
Mapk1	0.294	4.1e-05	0.00139	MAPK Cell Stress, PI3K-Akt
Csnk2a1	0.23	4.23e-05	0.00142	Cell Cycle, NF-kb, Wnt
Aldh3a2	-0.564	4.62e-05	0.00153	Fatty Acid Metabolism, Gluconeogenesis
Slc25a13	0.427	5.07e-05	0.00167	Gluconeogenesis
Fgb	0.854	5.25e-05	0.00168	Platelet Degranulation, TLR Signaling
Slc25a10	-0.478	5.24e-05	0.00168	Gluconeogenesis
Prkab2	-0.834	5.22e-05	0.00168	Autophagy, Fatty Acid Metabolism, Insulin Resistance, mTOR
Pik3ca	0.282	5.4e-05	0.00172	PI3K-Akt
Itga4	-1.28	6.41e-05	0.00202	ECM Synthesis, Focal Adhesion Kinase, PI3K-Akt
C3ar1	-0.859	6.63e-05	0.00208	Adenosine Pathway, Complement Activation, Neutrophil Degranulation
Lrp1	0.485	6.91e-05	0.00215	Adenosine Pathway, Cholesterol Metabolism
Serping1	0.621	7.71e-05	0.00238	Complement Activation, Platelet Degranulation
Txn2	0.246	7.8e-05	0.00239	Oxidative Stress
Sorbs1	-0.456	7.89e-05	0.00239	PPAR Signaling
Mmp2	-1.47	8.36e-05	0.00252	ECM Degradation, EMT
Hikeshi	0.491	8.52e-05	0.00254	Proteotoxic Stress
Tcf7l2	0.479	8.59e-05	0.00255	Wnt
Ep300	0.388	8.69e-05	0.00256	Cell Cycle, Epigenetic Modification, Hypoxia, Inflammasome, Notch, Proteotoxic Stress, TGF-beta, Wnt
Il10ra	-1.03	8.94e-05	0.00261	Cytokine Signaling
Prlr	1.09	9.4e-05	0.00272	Cytokine Signaling, PI3K-Akt
Kdr	0.365	9.8e-05	0.00282	Angiogenesis, MAPK Cell Stress, PI3K-Akt
Vcam1	-1.04	0.000106	0.00303	NF-kb, Type II Interferon
H2-Eb1	-1.07	0.000145	0.00411	Neutrophil Degranulation, Type I Interferon, Type II Interferon
Arhgef2	-0.948	0.000147	0.00415	Adenosine Pathway
Hc	0.623	0.000153	0.00427	Adenosine Pathway, Complement Activation
Apc	0.374	0.000154	0.00428	Wnt
Lamc1	-0.698	0.000155	0.00428	ECM Degradation, ECM Synthesis, Focal Adhesion Kinase, PI3K-Akt
Pde3b	0.43	0.000174	0.00475	Adenosine Pathway, Insulin Signaling
Col14a1	-0.771	0.000178	0.00485	Collagen Biosynthesis & Modification, ECM Degradation
Elovl6	-1.8	0.000185	0.00498	De Novo Lipogenesis, Fatty Acid Metabolism
Adpgk	0.425	0.000187	0.00501	De Novo Lipogenesis, Gluconeogenesis
Pkhd1	-1.04	0.000195	0.00516
H2-Aa	-1.06	0.000194	0.00516	Neutrophil Degranulation, Type I Interferon, Type II Interferon
Irf8	-0.673	0.000198	0.0052	Type I Interferon, Type II Interferon
Ptch1	0.572	0.000213	0.00551	Hedgehog Signaling
Phlpp1	0.352	0.000213	0.00551	PI3K-Akt
S100a4	-2.03	0.000234	0.00601	EMT
Scd2	-1.97	0.000262	0.0067	Fatty Acid Metabolism, PPAR Signaling
Aldh7a1	0.376	0.000267	0.00679	Fatty Acid Metabolism, Gluconeogenesis
Egfr	1.71	0.000271	0.00684	Adenosine Pathway, EMT, MAPK Cell Stress, PI3K-Akt
Crebbp	0.293	0.000295	0.00735	Cell Cycle, Epigenetic Modification, Hypoxia, Inflammasome, Notch, Proteotoxic Stress, TGF-beta, Wnt
Aldob	-0.469	0.000294	0.00735	Gluconeogenesis
Pck1	1.42	0.000303	0.00744	Gluconeogenesis, Insulin Resistance, PI3K-Akt, PPAR Signaling
Arg1	0.362	0.000303	0.00744	Neutrophil Degranulation
Rnf152	0.407	0.000313	0.00764	mTOR
Apoa4	-1.16	0.00032	0.00776	Adenosine Pathway, Cholesterol Metabolism
Thbs2	-1.01	0.000323	0.00778	ECM Synthesis, Focal Adhesion Kinase, PDGF Signaling, PI3K-Akt
Pparg	-0.857	0.000339	0.00813	EMT, Myofibroblast Regulation, PPAR Signaling
Ccs	0.292	0.000361	0.00859	Oxidative Stress
Flt4	-0.68	0.00038	0.00899	MAPK Cell Stress, PI3K-Akt
Masp1	0.286	0.000396	0.00933	Complement Activation
Rac1	0.141	0.000405	0.00947	Angiogenesis, EMT, Granulocyte Activity, MAPK Cell Stress, Neutrophil Degranulation, PI3K-Akt, Phagocytic Cell Function, TLR Signaling, Wnt
Syk	-0.688	0.000414	0.00964	Granulocyte Activity, NF-kb, PI3K-Akt, Phagocytic Cell Function
Acaa2	0.305	0.000425	0.00983	Fatty Acid Metabolism
Dapk1	0.436	0.000473	0.0109	Autophagy, EMT
Kat6a	0.304	0.000483	0.011	Epigenetic Modification
Aplp2	-0.258	0.000485	0.011	Platelet Degranulation
H2-T23	0.28	0.00053	0.012	MHC Class II Antigen Presentation, Type II Interferon
Lipa	-0.361	0.000547	0.0123	Cholesterol Metabolism
Cxcl16	-0.595	0.000579	0.0129	Chemokine Signaling, Cytokine Signaling, EMT
Ikbkb	0.204	0.000584	0.013	Endotoxin Response, Granulocyte Activity, Inflammasome, Insulin Resistance, MAPK Cell Stress, NF-kb, PI3K-Akt, Programmed Cell Death, TLR Signaling, mTOR
Cd68	-0.577	0.000589	0.013	Neutrophil Degranulation
Rora	0.32	0.000614	0.0134	Th17 Differentiation
Sp3	0.281	0.000619	0.0134	Myofibroblast Regulation
Casp12	-0.864	0.000609	0.0134	Programmed Cell Death, Proteotoxic Stress
Bmp10	0.976	0.00063	0.0136	Cytokine Signaling, ECM Synthesis, TGF-beta
Mmp12	-2.78	0.000633	0.0136	ECM Degradation
Axl	-0.543	0.000652	0.0138	Angiogenesis, EMT
Timp2	-0.566	0.000647	0.0138	ECM Degradation, Neutrophil Degranulation
Acaca	-0.96	0.000668	0.014	De Novo Lipogenesis, Fatty Acid Metabolism
Pdgfb	-0.989	0.000666	0.014	EMT, MAPK Cell Stress, PDGF Signaling, PI3K-Akt, Platelet Degranulation
Tgfb1	-0.44	0.000677	0.0141	Cell Cycle, Cytokine Signaling, ECM Synthesis, EMT, MAPK Cell Stress, Myofibroblast Regulation, Platelet Degranulation, TGF-beta, Th17 Differentiation
Nid2	-0.79	0.000682	0.0142	ECM Synthesis
Fgg	0.676	0.00072	0.0149	Platelet Degranulation, TLR Signaling
Wwc1	0.491	0.000743	0.0149	Hippo Pathway
Cyp27a1	0.474	0.000738	0.0149	Cholesterol Metabolism, PPAR Signaling
Braf	0.327	0.000733	0.0149	EMT, Focal Adhesion Kinase, MAPK Cell Stress, mTOR
Abca1	0.288	0.00074	0.0149	Cholesterol Metabolism
Ndufs3	0.188	0.000723	0.0149	Fatty Acid Metabolism
Lgmn	-0.433	0.00076	0.0152	MHC Class II Antigen Presentation, TLR Signaling
Hspg2	-0.454	0.000778	0.0155	Adenosine Pathway, ECM Degradation, ECM Synthesis
Psmb7	0.229	0.000788	0.0156	Cell Cycle, Granulocyte Activity, Hypoxia, Neutrophil Degranulation
H2-DMa	-0.647	0.000829	0.0163	Neutrophil Degranulation, Type I Interferon, Type II Interferon
Cd180	-0.608	0.000873	0.0171	Endotoxin Response, TLR Signaling
Tlr1	-0.825	0.000896	0.0175	Endotoxin Response, TLR Signaling
Amotl2	0.399	0.000922	0.0179	Hippo Pathway
H2-Ab1	-0.909	0.000926	0.0179	Neutrophil Degranulation, Type I Interferon, Type II Interferon
F11r	-0.186	0.000956	0.0184	TGF-beta
Fga	0.665	0.000995	0.0189	Platelet Degranulation, TLR Signaling
Ap2s1	0.101	0.000993	0.0189	MHC Class II Antigen Presentation
Hsp90ab1	0.23	0.00102	0.0193	Cell Cycle, Inflammasome, Neutrophil Degranulation, PI3K-Akt, Proteotoxic Stress, Th17 Differentiation
Ncstn	0.25	0.00104	0.0197	ECM Degradation, EMT, Neutrophil Degranulation, Notch
Adcy7	-0.95	0.00109	0.0205	Adenosine Pathway
Stat5b	0.254	0.00111	0.0206	Chemokine Signaling, EMT, PDGF Signaling, Th2 Differentiation
Pcx	-0.236	0.00111	0.0206	Gluconeogenesis
Fasn	-1.7	0.00113	0.0209	De Novo Lipogenesis, Fatty Acid Metabolism
Sil1	0.303	0.00116	0.0214	Proteotoxic Stress
Spopl	0.381	0.00118	0.0215	Hedgehog Signaling
Notch1	-0.33	0.00122	0.0222	EMT, Myofibroblast Regulation, Notch, Th2 Differentiation
Adh1	0.272	0.00124	0.0224	Fatty Acid Metabolism, Gluconeogenesis
Mbtps2	-0.518	0.00128	0.0232	De Novo Lipogenesis, Proteotoxic Stress
Sem1	0.124	0.00136	0.0245	Cell Cycle, Granulocyte Activity, Hypoxia
Irs1	0.644	0.00137	0.0246	Autophagy, Insulin Resistance, Insulin Signaling, PI3K-Akt, mTOR
Xbp1	0.589	0.0015	0.0268	Proteotoxic Stress
Mmrn1	0.427	0.00161	0.0285	Platelet Degranulation
Cox7c	0.155	0.00163	0.0288	Fatty Acid Metabolism
H2-Q1	-2.1	0.00168	0.0295	Neutrophil Degranulation, Type I Interferon, Type II Interferon
Ptprc	-0.501	0.0017	0.0297	Neutrophil Degranulation, Phagocytic Cell Function
Selenos	0.362	0.00174	0.0304	Proteotoxic Stress
Lats2	0.34	0.00176	0.0305	Hippo Pathway
Acsm3	0.318	0.00181	0.0312	Fatty Acid Metabolism
Cxcl10	-0.719	0.00182	0.0313	Chemokine Signaling, Cytokine Signaling, Myofibroblast Regulation, TLR Signaling
Fn1	0.343	0.00187	0.0319	ECM Synthesis, EMT, Focal Adhesion Kinase, PI3K-Akt, Platelet Degranulation
Apob	0.259	0.00195	0.0333	Adenosine Pathway, Cholesterol Metabolism, TLR Signaling
Hmox1	-0.431	0.00203	0.0344	EMT
Ppard	-0.709	0.00204	0.0344	Fatty Acid Metabolism, PPAR Signaling, Wnt
Ifi27	0.426	0.00206	0.0347	Type I Interferon
Hsbp1	-0.318	0.00211	0.0354	Proteotoxic Stress
Itga9	-0.391	0.0022	0.0365	ECM Synthesis, Focal Adhesion Kinase, PI3K-Akt
Scd1	-1.34	0.00219	0.0365	Fatty Acid Metabolism, PPAR Signaling
H2-DMb1	-0.68	0.00223	0.0369	Neutrophil Degranulation, Type I Interferon, Type II Interferon
Cox6a1	0.147	0.00226	0.037	Fatty Acid Metabolism
Ptafr	-0.581	0.00225	0.037	Adenosine Pathway, Neutrophil Degranulation, Type II Interferon
Uqcrb	0.199	0.00228	0.0372	Fatty Acid Metabolism
Fabp5	-1.59	0.00229	0.0372	Neutrophil Degranulation, PPAR Signaling
Ckap4	-0.944	0.00231	0.0374	Neutrophil Degranulation, Proteotoxic Stress
Aqp8	-1.53	0.00236	0.038	Oxidative Stress
C8a	0.949	0.0025	0.0401	Complement Activation
Mecp2	0.493	0.00257	0.041	Myofibroblast Regulation
Csnk1e	-0.599	0.00257	0.041	Cell Cycle, Hedgehog Signaling, Wnt
Actr1a	0.176	0.00272	0.0432	Cell Cycle, MHC Class II Antigen Presentation
Loxl1	-0.977	0.00282	0.0445	Collagen Biosynthesis & Modification
Apoc3	0.289	0.00298	0.0468	Adenosine Pathway, Cholesterol Metabolism, PPAR Signaling
Flnb	-0.24	0.00306	0.0479	Focal Adhesion Kinase, MAPK Cell Stress
Crk	0.224	0.00318	0.0496	Angiogenesis, Focal Adhesion Kinase, MAPK Cell Stress, PDGF Signaling, Phagocytic Cell Function
Casp4	-0.942	0.00325	0.0505	Inflammasome
Frs2	0.398	0.00328	0.0507	Insulin Signaling
Ap1g1	0.2	0.00345	0.0532	MHC Class II Antigen Presentation
Spop	0.355	0.00348	0.0534	Hedgehog Signaling
Apoa1	0.393	0.00351	0.0536	Adenosine Pathway, Cholesterol Metabolism, PPAR Signaling, Platelet Degranulation
Nf1	0.327	0.00352	0.0537	EMT, MAPK Cell Stress
Nckap1l	-0.666	0.00356	0.0539	Angiogenesis, Neutrophil Degranulation
Maf	0.408	0.00373	0.0562	Th2 Differentiation
Rnf111	0.336	0.00374	0.0562	EMT, TGF-beta
Mob1b	0.247	0.00377	0.0566	Hippo Pathway
Rapgef1	0.188	0.00383	0.0571	Focal Adhesion Kinase, PDGF Signaling
Acsl4	-0.395	0.00386	0.0575	Fatty Acid Metabolism, PPAR Signaling
Marco	2.67	0.0039	0.0578	Phagocytic Cell Function
Kdm5d	0.318	0.00395	0.0583	Epigenetic Modification
Jun	0.678	0.00397	0.0584	Endotoxin Response, Focal Adhesion Kinase, Granulocyte Activity, MAPK Cell Stress, Programmed Cell Death, SASP, TLR Signaling, Wnt
Pnpla3	-2.49	0.00411	0.0602	Fatty Acid Metabolism
Eef2k	0.389	0.0046	0.0672	mTOR
Derl2	0.312	0.00481	0.07	Proteotoxic Stress
Cfh	1.14	0.00493	0.0707	Complement Activation
Jak2	0.275	0.00493	0.0707	Cell Cycle, Chemokine Signaling, EMT, Epigenetic Modification, PI3K-Akt, Th1 Differentiation, Th17 Differentiation, Type II Interferon
Map2k1	0.146	0.0049	0.0707	MAPK Cell Stress, PI3K-Akt
Zfyve16	-0.356	0.00492	0.0707	TGF-beta
Fcer1g	-0.491	0.00508	0.0725	Granulocyte Activity, Neutrophil Degranulation
Angptl4	0.466	0.00535	0.0761	Cholesterol Metabolism, PPAR Signaling
Relb	-1.2	0.00551	0.078	MAPK Cell Stress, NF-kb
Ski	0.346	0.00576	0.0813	TGF-beta
Mfap3	-0.324	0.00581	0.0817	ECM Synthesis
Prkca	-0.391	0.00587	0.0819	Adenosine Pathway, Angiogenesis, Cell Cycle, EMT, MAPK Cell Stress, PI3K-Akt, Phagocytic Cell Function, Wnt, mTOR
Plin4	-1.27	0.00586	0.0819	PPAR Signaling
Isg15	0.41	0.00628	0.0873	Type I Interferon
Ddr2	-0.519	0.00641	0.0889	EMT
Nedd8	0.102	0.00683	0.0943	TGF-beta
Alad	0.179	0.00686	0.0945	De Novo Lipogenesis, Neutrophil Degranulation
Cybb	-0.437	0.00696	0.0955	Angiogenesis, Neutrophil Degranulation, Oxidative Stress, Phagocytic Cell Function
Lats1	0.195	0.00705	0.0964	EMT, Hippo Pathway
Ppara	0.27	0.00719	0.098	Insulin Resistance, PPAR Signaling
Ephx2	0.278	0.00726	0.0985	Fatty Acid Metabolism
Serpine1	-1.49	0.00757	0.102	ECM Synthesis, Platelet Degranulation, TGF-beta
Hcar2	-1.21	0.00797	0.107	Adenosine Pathway
Adipor1	0.202	0.00822	0.11	Fatty Acid Metabolism
Il1r1	0.876	0.0084	0.112	Cytokine Signaling, MAPK Cell Stress, NF-kb, Th17 Differentiation
Plcg2	-0.614	0.00835	0.112	Angiogenesis, Endotoxin Response, Granulocyte Activity, NF-kb, Phagocytic Cell Function, TLR Signaling
P3h3	-0.652	0.00844	0.112	Collagen Biosynthesis & Modification
Atf7ip	0.157	0.00855	0.113	Epigenetic Modification
Ndufb6	0.14	0.00854	0.113	Fatty Acid Metabolism
Mtmr4	0.289	0.00892	0.117	Autophagy, TGF-beta
Ywhaq	0.153	0.00908	0.119	Cell Cycle, De Novo Lipogenesis, PI3K-Akt
Mapk8	0.236	0.00917	0.12	Autophagy, EMT, Endotoxin Response, Focal Adhesion Kinase, Granulocyte Activity, Insulin Resistance, MAPK Cell Stress, Programmed Cell Death, Proteotoxic Stress, TLR Signaling, Wnt
Kdm2a	0.19	0.00973	0.127	Epigenetic Modification
Gpr65	-0.536	0.00992	0.129	Adenosine Pathway
Ssr4	0.253	0.0103	0.133	Proteotoxic Stress
Ilk	0.137	0.0103	0.133	EMT, Focal Adhesion Kinase, PPAR Signaling
Ncf4	-0.547	0.0103	0.133	Angiogenesis, Oxidative Stress, Phagocytic Cell Function
Rps6kb2	0.332	0.0109	0.14	Autophagy, Insulin Resistance, PI3K-Akt, Phagocytic Cell Function, TGF-beta, mTOR
Ywhag	-0.137	0.011	0.141	Cell Cycle, De Novo Lipogenesis, PI3K-Akt
Crkl	0.26	0.0112	0.143	Focal Adhesion Kinase, MAPK Cell Stress, PDGF Signaling, Phagocytic Cell Function
Epas1	0.153	0.0113	0.143	EMT, Hypoxia
Pik3cb	0.174	0.0115	0.145	PI3K-Akt
Mmut	0.203	0.0119	0.15	Fatty Acid Metabolism
Adam9	0.169	0.0122	0.154	ECM Degradation
Cd34	-0.939	0.0123	0.155	Myofibroblast Regulation
App	-0.257	0.0128	0.16	Adenosine Pathway, ECM Synthesis, Endotoxin Response, Inflammasome, Platelet Degranulation, TLR Signaling
Tlr8	-0.639	0.0133	0.166	TLR Signaling
Atf4	0.235	0.0135	0.167	MAPK Cell Stress, PI3K-Akt, Programmed Cell Death, Proteotoxic Stress
Cpn1	0.171	0.0135	0.167	Complement Activation
Gnptab	-0.354	0.0138	0.17	De Novo Lipogenesis
Plcg1	0.269	0.0139	0.171	Angiogenesis, Granulocyte Activity, NF-kb, PDGF Signaling, Phagocytic Cell Function
Lpcat1	-0.484	0.0142	0.174	Neutrophil Degranulation
Saa1/2	-1.89	0.0142	0.174	Adenosine Pathway, Endotoxin Response, TLR Signaling
Depdc5	0.274	0.0148	0.18	mTOR
Pde2a	0.271	0.0159	0.192	Adenosine Pathway
Sugt1	0.157	0.0158	0.192	Inflammasome
Maml2	-0.499	0.0161	0.194	Notch, Th1 Differentiation
Atp6v1f	0.119	0.0164	0.197	Phagocytic Cell Function, mTOR
Fli1	-0.437	0.0165	0.197	Myofibroblast Regulation
Egr1	-0.723	0.0164	0.197	EMT, Type I Interferon
Fgd2	-1.06	0.0166	0.198	Adenosine Pathway
Ehmt1	0.404	0.0167	0.199	Epigenetic Modification, SASP
Ywhae	0.102	0.0169	0.2	Cell Cycle, De Novo Lipogenesis, Hippo Pathway, PI3K-Akt, Proteotoxic Stress
Pdha1	-0.121	0.0171	0.201	De Novo Lipogenesis, Gluconeogenesis
Txndc5	0.233	0.0172	0.202	Neutrophil Degranulation, Proteotoxic Stress
Pik3r4	0.205	0.0174	0.204	Autophagy, Insulin Signaling, TLR Signaling
H2-Q10	-0.336	0.0176	0.206	MHC Class II Antigen Presentation, Type II Interferon
Fst	-0.858	0.0181	0.211	TGF-beta
Stat1	0.278	0.0186	0.215	Chemokine Signaling, M1 Activation, PDGF Signaling, TLR Signaling, Th1 Differentiation
Cyfip1	-0.107	0.0185	0.215	Angiogenesis, Neutrophil Degranulation
Bcl2	-0.73	0.0196	0.227	Autophagy, EMT, Focal Adhesion Kinase, Hedgehog Signaling, Inflammasome, NF-kb, PI3K-Akt, Programmed Cell Death, Proteotoxic Stress
Smad3	0.254	0.0198	0.228	Cell Cycle, EMT, Myofibroblast Regulation, TGF-beta, Th17 Differentiation, Wnt
Bcap31	0.119	0.0199	0.228	Proteotoxic Stress
Sec24c	-0.156	0.0199	0.228	MHC Class II Antigen Presentation, Proteotoxic Stress
Cd163	1.88	0.0212	0.241
Ep400	0.268	0.0212	0.241	Epigenetic Modification
Hsd17b4	-0.183	0.0218	0.248	De Novo Lipogenesis, Fatty Acid Metabolism
Gab1	0.234	0.0221	0.25	Insulin Signaling
Icam1	-0.472	0.0224	0.253	NF-kb, Type II Interferon
Prkaa1	0.163	0.0234	0.263	Autophagy, Insulin Resistance, PI3K-Akt, mTOR
Dll4	-0.462	0.024	0.269	Notch, Th1 Differentiation
Tlr4	-0.371	0.0241	0.27	Endotoxin Response, NF-kb, PI3K-Akt, TLR Signaling
Fpr1	0.782	0.0251	0.28	Adenosine Pathway, Neutrophil Degranulation
Ptk2b	0.178	0.0254	0.282	Angiogenesis
Ccl19	-0.653	0.0255	0.282	Chemokine Signaling, Cytokine Signaling, NF-kb
Parp4	-0.166	0.0268	0.297	Programmed Cell Death
Ifi35	0.179	0.0273	0.301	Type I Interferon
H2-K1	0.15	0.0288	0.317	Neutrophil Degranulation, Type I Interferon, Type II Interferon
Pik3c3	0.336	0.0311	0.341	Autophagy, Insulin Signaling, TLR Signaling
Stat3	0.319	0.0319	0.349	Chemokine Signaling, EMT, Insulin Resistance, PDGF Signaling, SASP, Th17 Differentiation
Nceh1	-0.337	0.0328	0.358	Cholesterol Metabolism
Tm6sf2	0.289	0.0346	0.376	Fatty Acid Metabolism
Prdx1	0.14	0.0362	0.392	EMT, Oxidative Stress
Ifngr1	-0.192	0.0362	0.392	Cytokine Signaling, M1 Activation, M2 Activation, Th1 Differentiation, Type II Interferon
Prkacb	0.18	0.0366	0.395	Angiogenesis, Autophagy, Hedgehog Signaling, MAPK Cell Stress, Wnt
C9	0.31	0.037	0.396	Complement Activation
Nr1h2	0.175	0.037	0.396	Insulin Resistance
Cd84	-0.245	0.0368	0.396
Igf1r	-0.434	0.0377	0.402	Autophagy, EMT, Insulin Signaling, MAPK Cell Stress, PI3K-Akt, mTOR
Sp1	0.198	0.0379	0.403	EMT, Myofibroblast Regulation, TGF-beta
Tpr	-0.152	0.0397	0.421	Cell Cycle, Proteotoxic Stress
Seh1l	0.135	0.0418	0.442	mTOR
Kmt2d	0.222	0.0423	0.447	Epigenetic Modification
Akt1	0.156	0.0428	0.449	PI3K-Akt
Psmc3	0.122	0.0427	0.449	Cell Cycle, Granulocyte Activity, Hypoxia, Neutrophil Degranulation
Jag1	-0.298	0.0443	0.464	EMT, Notch, Th2 Differentiation
Acox2	0.175	0.0445	0.465	Fatty Acid Metabolism, PPAR Signaling
Ptpn11	0.114	0.0448	0.467	Endotoxin Response, Insulin Resistance, Insulin Signaling, PDGF Signaling, TLR Signaling, Type I Interferon, Type II Interferon
Dusp7	0.199	0.0485	0.503	Endotoxin Response, MAPK Cell Stress, TLR Signaling
Cxcr4	-0.58	0.0486	0.503	Chemokine Signaling, Cytokine Signaling, EMT, M2 Activation
Vav1	-0.423	0.0499	0.516	Angiogenesis, Focal Adhesion Kinase, Granulocyte Activity, Phagocytic Cell Function
Erp29	0.14	0.051	0.525	Proteotoxic Stress
Daxx	0.428	0.0532	0.547	MAPK Cell Stress, Programmed Cell Death
Ppargc1a	0.316	0.0536	0.55	Insulin Resistance
Anapc10	-0.145	0.0561	0.573	Cell Cycle, SASP
Mylk	0.127	0.0566	0.577	Focal Adhesion Kinase
Cpb2	0.198	0.059	0.599	Complement Activation
C6	0.648	0.0625	0.634	Complement Activation
Lepr	0.34	0.0639	0.644	Cytokine Signaling
Erc1	0.238	0.064	0.644	NF-kb
H2-D1	-0.118	0.0638	0.644	Neutrophil Degranulation, Type I Interferon, Type II Interferon
Isg20	0.435	0.0661	0.663	Type I Interferon
Maml3	0.384	0.0683	0.68	Notch, Th1 Differentiation
Ppp2ca	-0.0886	0.0681	0.68	Adenosine Pathway, Autophagy, Cell Cycle, Endotoxin Response, PI3K-Akt, TGF-beta, TLR Signaling
Ccn2	-0.785	0.0682	0.68	EMT, Myofibroblast Regulation
Fbp1	-0.139	0.0686	0.681	Gluconeogenesis
Cyp7a1	0.891	0.069	0.682	Cholesterol Metabolism, PPAR Signaling
Mapk9	0.102	0.069	0.682	Autophagy, Endotoxin Response, Focal Adhesion Kinase, Granulocyte Activity, Insulin Resistance, MAPK Cell Stress, Programmed Cell Death, Proteotoxic Stress, TLR Signaling, Wnt
Phykpl	0.138	0.0694	0.684	ECM Degradation
Il6st	0.155	0.0711	0.699	Cytokine Signaling, Th17 Differentiation
Itga1	-0.136	0.0755	0.741	ECM Synthesis, Focal Adhesion Kinase, PI3K-Akt
Amotl1	-0.201	0.0798	0.78	Hippo Pathway
Srebf1	0.348	0.0802	0.782	Insulin Resistance
Txn1	0.0916	0.0825	0.803	Inflammasome, Oxidative Stress
Dock2	-0.271	0.0837	0.812	Neutrophil Degranulation, Phagocytic Cell Function
Casp3	0.212	0.0853	0.826	ECM Degradation, Hippo Pathway, MAPK Cell Stress, Programmed Cell Death
Ldlrap1	0.111	0.0881	0.851	Cholesterol Metabolism
Aim2	-0.47	0.0893	0.861	Inflammasome
Calm1	-0.15	0.091	0.875	Adenosine Pathway, Angiogenesis, Granulocyte Activity, Platelet Degranulation
Creb3	-0.178	0.0922	0.884	Insulin Resistance, PI3K-Akt
Rbx1	0.113	0.0927	0.886	Cell Cycle, Hypoxia, Proteotoxic Stress, TGF-beta, Wnt
Tbl1xr1	0.164	0.0935	0.892	Epigenetic Modification, Wnt
Aldh9a1	-0.105	0.0999	0.951	Fatty Acid Metabolism, Gluconeogenesis
Ctsl	-0.153	0.102	0.963	Autophagy, Collagen Biosynthesis & Modification, ECM Degradation, MHC Class II Antigen Presentation, Programmed Cell Death, TLR Signaling
Arrb1	-0.177	0.102	0.963	Adenosine Pathway, Hedgehog Signaling, MAPK Cell Stress
Dll1	0.481	0.25	1	Notch, Th1 Differentiation
Cxcl1	0.405	0.255	1	Chemokine Signaling, Cytokine Signaling, NF-kb
Itgb3	0.383	0.183	1	Angiogenesis, ECM Synthesis, EMT, Focal Adhesion Kinase, PI3K-Akt, Platelet Degranulation
Scin	0.297	0.267	1	Phagocytic Cell Function
Fgf21	0.242	0.315	1	MAPK Cell Stress, PI3K-Akt
Tradd	0.23	0.112	1	MAPK Cell Stress, NF-kb, Programmed Cell Death
Cd19	0.227	0.402	1	Complement Activation, PI3K-Akt
Tnfsf10	0.223	0.187	1	Cytokine Signaling, Programmed Cell Death
Cyp4a10/31/32	0.219	0.253	1	Fatty Acid Metabolism, PPAR Signaling
Derl1	0.202	0.353	1	Proteotoxic Stress
Skp2	0.202	0.586	1	Cell Cycle, mTOR
Myd88	0.184	0.144	1	Endotoxin Response, Inflammasome, MAPK Cell Stress, NF-kb, TLR Signaling
Tek	0.167	0.144	1	MAPK Cell Stress, PI3K-Akt
Prkag2	0.158	0.187	1	Autophagy, Fatty Acid Metabolism, Insulin Resistance, mTOR
E2f4	0.158	0.238	1	Cell Cycle, TGF-beta
Prkag1	0.151	0.238	1	Autophagy, Insulin Resistance, mTOR
Smurf1	0.151	0.532	1	Hedgehog Signaling, TGF-beta
Irf1	0.15	0.117	1	Type I Interferon, Type II Interferon
Atg101	0.142	0.142	1	Autophagy
Creb1	0.141	0.271	1	Adenosine Pathway, Endotoxin Response, Insulin Resistance, PI3K-Akt, TLR Signaling
Itga5	0.14	0.3	1	ECM Synthesis, EMT, Focal Adhesion Kinase, Myofibroblast Regulation, PI3K-Akt
Fadd	0.136	0.273	1	Endotoxin Response, Programmed Cell Death, TLR Signaling
Vegfb	0.136	0.287	1	MAPK Cell Stress, PI3K-Akt, Platelet Degranulation
Hdac4	0.134	0.426	1	Myofibroblast Regulation
Ncor2	0.128	0.225	1	Epigenetic Modification, Notch, TGF-beta
Psmb1	0.126	0.135	1	Cell Cycle, Granulocyte Activity, Hypoxia, Neutrophil Degranulation
Rela	0.116	0.248	1	Inflammasome, NF-kb
Hcfc1	0.112	0.189	1	Epigenetic Modification
Psmb8	0.111	0.273	1	Cell Cycle, Granulocyte Activity, Hypoxia, Type I Interferon
Akr1b8	0.107	0.686	1	Adenosine Pathway
Ptpn1	0.103	0.341	1	Insulin Resistance, Type I Interferon, Type II Interferon
Htra2	0.103	0.431	1	Programmed Cell Death
Nrp2	0.101	0.278	1	EMT
Fnip2	0.1	0.415	1	mTOR
Slc2a2	0.0926	0.312	1	De Novo Lipogenesis, Insulin Resistance
Mef2a	0.0916	0.332	1	Endotoxin Response, TLR Signaling
Pgm2	0.0907	0.15	1	De Novo Lipogenesis, Gluconeogenesis, Neutrophil Degranulation
Bst2	0.0895	0.201	1	Neutrophil Degranulation, Type I Interferon
Ube2d2a	0.089	0.233	1	Endotoxin Response, Granulocyte Activity, Hypoxia, Proteotoxic Stress, TLR Signaling
Map1lc3a	0.0888	0.242	1	Autophagy
Atp7a	0.0848	0.511	1	Oxidative Stress
Ptk2	0.081	0.401	1	Angiogenesis, EMT, Focal Adhesion Kinase, Myofibroblast Regulation, PI3K-Akt
Rap1b	0.0776	0.14	1	Focal Adhesion Kinase, MAPK Cell Stress, Neutrophil Degranulation
Ero1l	0.0737	0.49	1	Oxidative Stress, Proteotoxic Stress
Plcb3	0.0716	0.487	1	Adenosine Pathway, Wnt
Ndufb8	0.0698	0.333	1	Fatty Acid Metabolism
Fgl2	0.0674	0.689	1	Neutrophil Degranulation
Apcs	0.0664	0.832	1	Myofibroblast Regulation
Lyn	0.0652	0.467	1	Cell Cycle, Granulocyte Activity, NF-kb, Phagocytic Cell Function
Lipg	0.063	0.721	1	Cholesterol Metabolism
Hsp90aa1	0.0583	0.721	1	Angiogenesis, Cell Cycle, EMT, Neutrophil Degranulation, PI3K-Akt, Proteotoxic Stress, Th17 Differentiation
Hif1a	0.0539	0.453	1	Autophagy, EMT, Hypoxia, Th17 Differentiation
Csnk1a1	0.0515	0.241	1	Hedgehog Signaling, Wnt
Smad2	0.0487	0.534	1	Cell Cycle, EMT, Myofibroblast Regulation, TGF-beta, Th17 Differentiation
Uqcrfs1	0.0486	0.199	1	Fatty Acid Metabolism
Csnk1d	0.0469	0.701	1	Cell Cycle, Hedgehog Signaling
Itgb1	0.0423	0.302	1	ECM Synthesis, EMT, Focal Adhesion Kinase, PI3K-Akt
Cbl	0.0415	0.706	1	TGF-beta
Lamtor2	0.0398	0.291	1	Autophagy, Neutrophil Degranulation, mTOR
Jak1	0.0397	0.506	1	PI3K-Akt, Th1 Differentiation, Th17 Differentiation, Type I Interferon, Type II Interferon
Ssr2	0.0359	0.582	1	Proteotoxic Stress
Hadha	0.0355	0.504	1	Fatty Acid Metabolism
Dock1	0.0215	0.812	1	Angiogenesis, Focal Adhesion Kinase
Tln1	0.0203	0.751	1	Focal Adhesion Kinase, Platelet Degranulation
Sec61b	0.0183	0.84	1	Proteotoxic Stress
Ctnnd1	0.0151	0.772	1	Angiogenesis, EMT
Sufu	0.0145	0.902	1	Hedgehog Signaling
Ndufc1	0.0136	0.827	1	Fatty Acid Metabolism
Banf1	0.0129	0.82	1	Cell Cycle
Ctnnb1	0.0128	0.737	1	Angiogenesis, EMT, Focal Adhesion Kinase, Inflammasome, Wnt
Kif3a	0.0125	0.968	1	Hedgehog Signaling, MHC Class II Antigen Presentation
Traf2	0.0122	0.88	1	MAPK Cell Stress, NF-kb, Programmed Cell Death, Proteotoxic Stress
Csnk1g3	0.00658	0.957	1	Hedgehog Signaling
F8	0.00207	0.981	1	Platelet Degranulation
Got2	0.00154	0.98	1	Gluconeogenesis
Cyp2j6	-2.24e-15	1	1	Fatty Acid Metabolism
Tcf7l1	-0.00286	0.988	1	Wnt
Ube4b	-0.00454	0.953	1	Proteotoxic Stress
Psmd13	-0.00521	0.93	1	Cell Cycle, Granulocyte Activity, Hypoxia, Neutrophil Degranulation
Ptpa	-0.00625	0.915	1	Insulin Resistance
Atp6v1e1	-0.00654	0.851	1	Phagocytic Cell Function, mTOR
Cdk4	-0.00681	0.906	1	Cell Cycle, Epigenetic Modification, PI3K-Akt, SASP
Pros1	-0.00691	0.943	1	Complement Activation, Platelet Degranulation
Cox6b1	-0.00806	0.896	1	Fatty Acid Metabolism
Smad6	-0.0101	0.893	1	TGF-beta
Atp6v1g2	-0.0113	0.948	1	Phagocytic Cell Function, mTOR
Mtor	-0.0127	0.883	1	Angiogenesis, Autophagy, Insulin Resistance, PI3K-Akt, Proteotoxic Stress, Th17 Differentiation, mTOR
Anapc7	-0.013	0.93	1	Cell Cycle, SASP
Ctsb	-0.0165	0.808	1	Autophagy, Collagen Biosynthesis & Modification, ECM Degradation, MHC Class II Antigen Presentation, Neutrophil Degranulation, Programmed Cell Death, TLR Signaling
Il1b	-0.0168	0.975	1	Cytokine Signaling, EMT, MAPK Cell Stress, NF-kb, TLR Signaling, Th17 Differentiation
Reln	-0.0173	0.874	1	ECM Synthesis, Focal Adhesion Kinase, PI3K-Akt
Bcl2l1	-0.0183	0.852	1	Autophagy, EMT, Inflammasome, NF-kb, PI3K-Akt, Programmed Cell Death
Capn5	-0.0205	0.914	1	ECM Degradation
Stk4	-0.0206	0.851	1	Hippo Pathway, MAPK Cell Stress
Gsk3b	-0.0223	0.742	1	Cell Cycle, De Novo Lipogenesis, EMT, Focal Adhesion Kinase, Hedgehog Signaling, Insulin Resistance, PI3K-Akt, Proteotoxic Stress, Wnt, mTOR
P4hb	-0.0279	0.735	1	Collagen Biosynthesis & Modification, Oxidative Stress, Proteotoxic Stress
Gbp5	-0.0291	0.884	1	Type II Interferon
Cdh5	-0.0303	0.8	1	Angiogenesis
Parp1	-0.0384	0.588	1	EMT, NF-kb, Programmed Cell Death, TGF-beta
Csf1r	-0.0404	0.748	1	Cytokine Signaling, MAPK Cell Stress, PI3K-Akt
Casp8	-0.0476	0.665	1	Endotoxin Response, Inflammasome, Programmed Cell Death, TLR Signaling
Ptpn6	-0.0483	0.627	1	Neutrophil Degranulation, Type I Interferon, Type II Interferon
Ywhab	-0.0489	0.441	1	Cell Cycle, De Novo Lipogenesis, Hippo Pathway, PI3K-Akt, mTOR
Adam17	-0.0505	0.496	1	ECM Degradation, EMT, Notch
Tjp1	-0.0543	0.374	1	Hippo Pathway
Rapgef2	-0.0545	0.415	1	MAPK Cell Stress
Skp1a	-0.0574	0.34	1	Cell Cycle, Endotoxin Response, Granulocyte Activity, Proteotoxic Stress, TGF-beta, TLR Signaling, Wnt
Trrap	-0.0591	0.619	1	Epigenetic Modification
Ube2n	-0.0728	0.218	1	Cell Cycle, Endotoxin Response, Granulocyte Activity, Inflammasome, TLR Signaling
Tgfbr1	-0.0754	0.452	1	Cytokine Signaling, EMT, MAPK Cell Stress, TGF-beta, Th17 Differentiation
Ndufs5	-0.0792	0.235	1	Fatty Acid Metabolism
Birc3	-0.0823	0.452	1	Endotoxin Response, Focal Adhesion Kinase, Inflammasome, NF-kb, Programmed Cell Death, TLR Signaling
Prkaca	-0.0837	0.16	1	Angiogenesis, Autophagy, Cell Cycle, Hedgehog Signaling, MAPK Cell Stress, Wnt
Cyp4a12a	-0.0842	0.822	1	Fatty Acid Metabolism, PPAR Signaling
Xaf1	-0.0888	0.546	1	Type I Interferon
Hadh	-0.0956	0.149	1	Fatty Acid Metabolism
Kras	-0.0979	0.332	1	Angiogenesis, Autophagy, EMT, Granulocyte Activity, Insulin Signaling, MAPK Cell Stress, PDGF Signaling, PI3K-Akt, Programmed Cell Death, mTOR
Chmp4b	-0.0987	0.117	1	Autophagy
Pltp	-0.0994	0.667	1	Cholesterol Metabolism, PPAR Signaling
Diaph1	-0.105	0.129	1	Focal Adhesion Kinase, Neutrophil Degranulation
Pecam1	-0.107	0.188	1	Neutrophil Degranulation, Platelet Degranulation
Ddit3	-0.111	0.527	1	MAPK Cell Stress, Programmed Cell Death, Proteotoxic Stress
Nfam1	-0.112	0.668	1	Neutrophil Degranulation
Prkdc	-0.125	0.466	1	Cell Cycle, Inflammasome
Ctbp2	-0.128	0.492	1	Notch, Wnt
Fas	-0.129	0.195	1	Cytokine Signaling, MAPK Cell Stress, Programmed Cell Death
Rock2	-0.135	0.393	1	Angiogenesis, EMT, Focal Adhesion Kinase, Wnt
Mmp14	-0.137	0.228	1	ECM Degradation, EMT
Casp7	-0.139	0.151	1	Programmed Cell Death
Nfkb1	-0.144	0.145	1	Inflammasome, NF-kb
Plcb2	-0.152	0.601	1	Adenosine Pathway, Wnt
Fcgr4	-0.16	0.407	1	Neutrophil Degranulation
Cyp8b1	-0.165	0.442	1	Fatty Acid Metabolism, PPAR Signaling
Bax	-0.166	0.144	1	Programmed Cell Death, Proteotoxic Stress
Cpt1a	-0.17	0.14	1	Fatty Acid Metabolism, Insulin Resistance, PPAR Signaling
Anapc1	-0.18	0.205	1	Cell Cycle, SASP
Flt1	-0.201	0.181	1	EMT, MAPK Cell Stress, PI3K-Akt
Snai2	-0.202	0.328	1	EMT
Arhgef6	-0.206	0.278	1	Adenosine Pathway
Osbpl5	-0.206	0.421	1	Cholesterol Metabolism
Sdc3	-0.218	0.191	1	Adenosine Pathway
Oasl1	-0.253	0.127	1	Type I Interferon, Type II Interferon
Ncf1	-0.265	0.148	1	Angiogenesis, Oxidative Stress, Phagocytic Cell Function
Lrrc32	-0.274	0.169	1	TGF-beta
Cdkn2c	-0.286	0.159	1	Cell Cycle, SASP
Hck	-0.306	0.225	1	Phagocytic Cell Function
H2-M3	-0.311	0.17	1	Neutrophil Degranulation, Type I Interferon, Type II Interferon
Cxcl11	-0.383	0.13	1	Chemokine Signaling, Cytokine Signaling, TLR Signaling
Acta2	-0.386	0.286	1	EMT, Myofibroblast Regulation
Cd86	-0.397	0.266	1	TLR Signaling
Oas1a/g	-0.474	0.153	1	Type I Interferon, Type II Interferon
Gbp3	-0.663	0.135	1	Type II Interferon
Bempeoic Acid DE Analysis
	Log2(FC)	P-value	BY.p.value	Gene.sets
Cyp4a10/31/32	3.01	5.54e-13	2.15e-09	Fatty Acid Metabolism, PPAR Signaling
Hadha	0.605	2.49e-10	4.84e-07	Fatty Acid Metabolism
C1s1	-0.522	1.9e-08	1.81e-05	Complement Activation
Cox7c	0.376	2.33e-08	1.81e-05	Fatty Acid Metabolism
Aldh3a2	0.992	1.4e-08	1.81e-05	Fatty Acid Metabolism, Gluconeogenesis
Col4a1	-0.881	6.62e-08	4.28e-05	Collagen Biosynthesis & Modification, ECM Degradation, ECM Synthesis, Focal Adhesion Kinase, PDGF Signaling, PI3K-Akt
Cxcl10	-1.75	8.34e-08	4.42e-05	Chemokine Signaling, Cytokine Signaling, Myofibroblast Regulation, TLR Signaling
Psmb8	-0.802	9.1e-08	4.42e-05	Cell Cycle, Granulocyte Activity, Hypoxia, Type I Interferon
H2-D1	-0.478	1.34e-07	5.77e-05	Neutrophil Degranulation, Type I Interferon, Type II Interferon
Xaf1	-1.32	1.52e-07	5.91e-05	Type I Interferon
Angptl4	1.15	1.85e-07	6.54e-05	Cholesterol Metabolism, PPAR Signaling
Isg15	-1.09	3.03e-07	8.4e-05	Type I Interferon
Ndufb5	0.288	2.99e-07	8.4e-05	Fatty Acid Metabolism
Cox6a1	0.317	2.81e-07	8.4e-05	Fatty Acid Metabolism
Itga5	-0.913	9.25e-07	0.00024	ECM Synthesis, EMT, Focal Adhesion Kinase, Myofibroblast Regulation, PI3K-Akt
Apoa2	0.399	1.5e-06	0.000365	Adenosine Pathway, Cholesterol Metabolism, PPAR Signaling
Nid1	-0.953	1.88e-06	0.000428	ECM Degradation, ECM Synthesis
Nrp2	0.598	2.06e-06	0.000445	EMT
Uqcrb	0.371	2.37e-06	0.000485	Fatty Acid Metabolism
Sod1	0.333	3.25e-06	0.000631	Oxidative Stress, Platelet Degranulation
Hsd17b4	0.466	3.48e-06	0.000643	De Novo Lipogenesis, Fatty Acid Metabolism
Ndufc1	0.383	4.25e-06	0.00075	Fatty Acid Metabolism
Cox6b1	0.376	4.74e-06	0.000775	Fatty Acid Metabolism
Ephx2	0.576	4.79e-06	0.000775	Fatty Acid Metabolism
Apoa4	-1.63	5.97e-06	0.000787	Adenosine Pathway, Cholesterol Metabolism
Apoc2	-0.722	5.32e-06	0.000787	Adenosine Pathway, Cholesterol Metabolism
Mmp14	-0.672	5.85e-06	0.000787	ECM Degradation, EMT
Uqcrh	0.297	5.21e-06	0.000787	Fatty Acid Metabolism
Epas1	0.334	6.08e-06	0.000787	EMT, Hypoxia
Map1lc3a	0.45	5.66e-06	0.000787	Autophagy
Lpl	1.27	8.39e-06	0.00105	Adenosine Pathway, Cholesterol Metabolism, PPAR Signaling
Sem1	0.194	1.06e-05	0.00129	Cell Cycle, Granulocyte Activity, Hypoxia
Col5a1	-0.696	1.21e-05	0.00137	Collagen Biosynthesis & Modification, ECM Synthesis, PDGF Signaling
Uba52	0.262	1.16e-05	0.00137	Cell Cycle, Endotoxin Response, Granulocyte Activity, Hypoxia, Inflammasome, SASP, TGF-beta, TLR Signaling
Ndufb8	0.405	1.24e-05	0.00137	Fatty Acid Metabolism
Cpn1	0.362	1.31e-05	0.00141	Complement Activation
Traf2	-0.457	1.35e-05	0.00142	MAPK Cell Stress, NF-kb, Programmed Cell Death, Proteotoxic Stress
Ndufs3	0.268	1.42e-05	0.00145	Fatty Acid Metabolism
Col1a2	-1.32	1.91e-05	0.00183	Collagen Biosynthesis & Modification, ECM Degradation, ECM Synthesis, Focal Adhesion Kinase, PI3K-Akt
Il10ra	-1.2	1.94e-05	0.00183	Cytokine Signaling
Itga1	-0.402	1.93e-05	0.00183	ECM Synthesis, Focal Adhesion Kinase, PI3K-Akt
Serpinh1	-0.823	2.34e-05	0.00212	Collagen Biosynthesis & Modification
Hmgcs2	0.502	2.32e-05	0.00212	PPAR Signaling
Mmp2	-1.65	2.55e-05	0.00217	ECM Degradation, EMT
Thbs2	-1.3	2.58e-05	0.00217	ECM Synthesis, Focal Adhesion Kinase, PDGF Signaling, PI3K-Akt
Brpf3	0.551	2.46e-05	0.00217	Epigenetic Modification, Platelet Degranulation
Itga4	-1.39	2.85e-05	0.00232	ECM Synthesis, Focal Adhesion Kinase, PI3K-Akt
Col6a3	-1.35	2.87e-05	0.00232	Collagen Biosynthesis & Modification, ECM Synthesis, Focal Adhesion Kinase, PDGF Signaling, PI3K-Akt
Arg1	0.435	3.96e-05	0.00314	Neutrophil Degranulation
Ppara	0.467	4.38e-05	0.0034	Insulin Resistance, PPAR Signaling
Prkaca	-0.297	4.48e-05	0.00341	Angiogenesis, Autophagy, Cell Cycle, Hedgehog Signaling, MAPK Cell Stress, Wnt
Lipg	0.871	5.01e-05	0.00374	Cholesterol Metabolism
Hsd11b1	-0.609	5.54e-05	0.00406
Acaa2	0.364	6.44e-05	0.00463	Fatty Acid Metabolism
Stat1	-0.557	6.67e-05	0.00471	Chemokine Signaling, M1 Activation, PDGF Signaling, TLR Signaling, Th1 Differentiation
Ptprc	-0.701	6.97e-05	0.00483	Neutrophil Degranulation, Phagocytic Cell Function
Lepr	0.843	7.16e-05	0.00484	Cytokine Signaling
Cyp4a12a	1.83	7.24e-05	0.00484	Fatty Acid Metabolism, PPAR Signaling
Tlr1	-1.09	7.41e-05	0.00488	Endotoxin Response, TLR Signaling
Map3k1	-0.472	8.46e-05	0.00548	Endotoxin Response, Granulocyte Activity, MAPK Cell Stress, TLR Signaling
Ptafr	-0.834	9.56e-05	0.00605	Adenosine Pathway, Neutrophil Degranulation, Type II Interferon
Timp2	-0.684	9.71e-05	0.00605	ECM Degradation, Neutrophil Degranulation
Ppm1a	0.24	9.82e-05	0.00605	MAPK Cell Stress, TGF-beta, mTOR
Col3a1	-1.22	0.000105	0.00639	Collagen Biosynthesis & Modification, ECM Degradation, ECM Synthesis, PDGF Signaling
H2-Eb1	-1.1	0.000111	0.00657	Neutrophil Degranulation, Type I Interferon, Type II Interferon
Ndufb6	0.23	0.000112	0.00657	Fatty Acid Metabolism
Pgm2	0.289	0.000115	0.00668	De Novo Lipogenesis, Gluconeogenesis, Neutrophil Degranulation
Vegfa	0.416	0.000138	0.00776	Angiogenesis, EMT, Hypoxia, MAPK Cell Stress, PI3K-Akt, Platelet Degranulation
Mlxipl	0.442	0.000137	0.00776	De Novo Lipogenesis, Insulin Resistance
Cd84	-0.53	0.000141	0.00782
Cd180	-0.735	0.000148	0.00799	Endotoxin Response, TLR Signaling
Tgfbr1	-0.458	0.000148	0.00799	Cytokine Signaling, EMT, MAPK Cell Stress, TGF-beta, Th17 Differentiation
F11r	-0.223	0.000152	0.00811	TGF-beta
H2-DMa	-0.77	0.000162	0.00848	Neutrophil Degranulation, Type I Interferon, Type II Interferon
Lgmn	-0.506	0.000164	0.00851	MHC Class II Antigen Presentation, TLR Signaling
Gbp3	-2.15	0.000198	0.00973	Type II Interferon
Icam1	-0.888	0.000194	0.00973	NF-kb, Type II Interferon
Diaph1	-0.3	0.000199	0.00973	Focal Adhesion Kinase, Neutrophil Degranulation
H2-K1	-0.289	0.000201	0.00973	Neutrophil Degranulation, Type I Interferon, Type II Interferon
Uqcrfs1	0.167	0.000193	0.00973	Fatty Acid Metabolism
Col1a1	-1.59	0.000229	0.0108	Collagen Biosynthesis & Modification, ECM Degradation, ECM Synthesis, Focal Adhesion Kinase, PI3K-Akt
Adcy7	-1.14	0.000231	0.0108	Adenosine Pathway
P4hb	-0.364	0.000226	0.0108	Collagen Biosynthesis & Modification, Oxidative Stress, Proteotoxic Stress
Ncf4	-0.899	0.000252	0.0116	Angiogenesis, Oxidative Stress, Phagocytic Cell Function
Lyn	-0.391	0.000255	0.0116	Cell Cycle, Granulocyte Activity, NF-kb, Phagocytic Cell Function
C9	-0.616	0.00026	0.0118	Complement Activation
Aldh9a1	0.267	0.000288	0.0128	Fatty Acid Metabolism, Gluconeogenesis
Nr1h2	-0.341	0.000319	0.0141	Insulin Resistance
Prkab2	-0.699	0.000358	0.0152	Autophagy, Fatty Acid Metabolism, Insulin Resistance, mTOR
Vim	-0.585	0.000347	0.0152	EMT
Reln	-0.472	0.000355	0.0152	ECM Synthesis, Focal Adhesion Kinase, PI3K-Akt
Ifngr1	-0.367	0.000359	0.0152	Cytokine Signaling, M1 Activation, M2 Activation, Th1 Differentiation, Type II Interferon
Ifi27	-0.513	0.0004	0.0167	Type I Interferon
Pltp	0.962	0.000404	0.0167	Cholesterol Metabolism, PPAR Signaling
H2-DMb1	-0.825	0.000423	0.0171	Neutrophil Degranulation, Type I Interferon, Type II Interferon
Hspg2	-0.485	0.000428	0.0171	Adenosine Pathway, ECM Degradation, ECM Synthesis
Chuk	0.297	0.000424	0.0171	Endotoxin Response, Granulocyte Activity, Inflammasome, MAPK Cell Stress, NF-kb, PI3K-Akt, Programmed Cell Death, TLR Signaling, mTOR
C3ar1	-0.71	0.000459	0.0182	Adenosine Pathway, Complement Activation, Neutrophil Degranulation
H2-Aa	-0.967	0.000489	0.019	Neutrophil Degranulation, Type I Interferon, Type II Interferon
Rnf152	0.389	0.000487	0.019	mTOR
Ccl2	-1.55	0.000528	0.0203	Chemokine Signaling, Cytokine Signaling
Ccr2	-1.41	0.000577	0.0216	Chemokine Signaling, Cytokine Signaling
Ddr2	-0.714	0.000575	0.0216	EMT
Tln1	-0.257	0.000577	0.0216	Focal Adhesion Kinase, Platelet Degranulation
Cd14	-0.889	0.000596	0.022	Endotoxin Response, MAPK Cell Stress, NF-kb, Neutrophil Degranulation, TLR Signaling
Arhgef2	-0.818	0.00061	0.0224	Adenosine Pathway
Cyp2c29	0.967	0.000627	0.0228	Fatty Acid Metabolism
Notch1	-0.354	0.000639	0.023	EMT, Myofibroblast Regulation, Notch, Th2 Differentiation
Axl	-0.543	0.000652	0.0232	Angiogenesis, EMT
Casp4	-1.16	0.000667	0.0233	Inflammasome
Ppard	-0.82	0.000659	0.0233	Fatty Acid Metabolism, PPAR Signaling, Wnt
Nceh1	0.565	0.000711	0.0247	Cholesterol Metabolism
Cd36	0.575	0.00072	0.0247	Cholesterol Metabolism, ECM Synthesis, Endotoxin Response, Insulin Resistance, Neutrophil Degranulation, PPAR Signaling, Platelet Degranulation, TLR Signaling
H2-Ab1	-0.927	0.000774	0.0263	Neutrophil Degranulation, Type I Interferon, Type II Interferon
Gbp5	-0.889	0.000783	0.0263	Type II Interferon
Ctnnb1	-0.148	0.000786	0.0263	Angiogenesis, EMT, Focal Adhesion Kinase, Inflammasome, Wnt
Adh1	0.283	0.000873	0.029	Fatty Acid Metabolism, Gluconeogenesis
P3h3	-0.887	0.00095	0.0313	Collagen Biosynthesis & Modification
Fbp1	-0.279	0.000984	0.0321	Gluconeogenesis
Irf8	-0.561	0.00102	0.033	Type I Interferon, Type II Interferon
Casp12	-0.811	0.00107	0.0343	Programmed Cell Death, Proteotoxic Stress
H2-M3	-0.886	0.00111	0.035	Neutrophil Degranulation, Type I Interferon, Type II Interferon
Pkhd1	-0.858	0.00112	0.035
Oasl1	-0.616	0.00113	0.035	Type I Interferon, Type II Interferon
Ilk	-0.183	0.00111	0.035	EMT, Focal Adhesion Kinase, PPAR Signaling
Smad3	-0.379	0.00117	0.0361	Cell Cycle, EMT, Myofibroblast Regulation, TGF-beta, Th17 Differentiation, Wnt
Cd68	-0.53	0.00127	0.0387	Neutrophil Degranulation
Ssr2	-0.239	0.00136	0.0411	Proteotoxic Stress
Srebf1	0.701	0.00136	0.0411	Insulin Resistance
Adam17	-0.27	0.00139	0.0415	ECM Degradation, EMT, Notch
Arhgef6	-0.737	0.00169	0.0497	Adenosine Pathway
Rock2	-0.561	0.00168	0.0497	Angiogenesis, EMT, Focal Adhesion Kinase, Wnt
Kras	-0.356	0.0017	0.0497	Angiogenesis, Autophagy, EMT, Granulocyte Activity, Insulin Signaling, MAPK Cell Stress, PDGF Signaling, PI3K-Akt, Programmed Cell Death, mTOR
Irf1	-0.339	0.00179	0.0519	Type I Interferon, Type II Interferon
Iqgap1	-0.574	0.00183	0.0527	Neutrophil Degranulation
Lpcat1	-0.664	0.00187	0.0534	Neutrophil Degranulation
Syk	-0.568	0.00206	0.0583	Granulocyte Activity, NF-kb, PI3K-Akt, Phagocytic Cell Function
Cyfip1	-0.147	0.00207	0.0583	Angiogenesis, Neutrophil Degranulation
Cfi	-0.332	0.00214	0.0596	Complement Activation
Jak1	-0.206	0.00217	0.0601	PI3K-Akt, Th1 Differentiation, Th17 Differentiation, Type I Interferon, Type II Interferon
Abca1	0.253	0.00228	0.0629	Cholesterol Metabolism
Kdm2a	-0.232	0.0023	0.063	Epigenetic Modification
Fcer1g	-0.542	0.00243	0.066	Granulocyte Activity, Neutrophil Degranulation
Akt1	-0.25	0.00245	0.0661	PI3K-Akt
Src	-1.06	0.00255	0.0684	Angiogenesis, EMT, Focal Adhesion Kinase, PDGF Signaling
Txn2	0.171	0.00261	0.0695	Oxidative Stress
Ndufs5	0.221	0.00277	0.0731	Fatty Acid Metabolism
Tlr8	-0.814	0.00281	0.0737	TLR Signaling
Ncf1	-0.624	0.00284	0.074	Angiogenesis, Oxidative Stress, Phagocytic Cell Function
Cxcl16	-0.492	0.00289	0.0748	Chemokine Signaling, Cytokine Signaling, EMT
Pde3b	0.316	0.00297	0.0764	Adenosine Pathway, Insulin Signaling
Crebbp	-0.226	0.00301	0.0768	Cell Cycle, Epigenetic Modification, Hypoxia, Inflammasome, Notch, Proteotoxic Stress, TGF-beta, Wnt
Pdgfrb	-0.827	0.00305	0.0773	MAPK Cell Stress, PDGF Signaling, PI3K-Akt
Vcam1	-0.711	0.00311	0.0783	NF-kb, Type II Interferon
Sugt1	0.2	0.00313	0.0783	Inflammasome
Npc1	0.202	0.00324	0.0807	Cholesterol Metabolism
Nfkb1	-0.317	0.00336	0.0831	Inflammasome, NF-kb
Mfap3	-0.348	0.0034	0.0835	ECM Synthesis
Wwc1	-0.422	0.00346	0.0841	Hippo Pathway
Ube2n	-0.19	0.00344	0.0841	Cell Cycle, Endotoxin Response, Granulocyte Activity, Inflammasome, TLR Signaling
Aplp2	-0.205	0.0035	0.0844	Platelet Degranulation
Zfyve16	-0.371	0.00358	0.0858	TGF-beta
Fas	0.315	0.00375	0.0894	Cytokine Signaling, MAPK Cell Stress, Programmed Cell Death
Akr1b8	-0.938	0.00386	0.0907	Adenosine Pathway
Csnk1d	-0.393	0.00385	0.0907	Cell Cycle, Hedgehog Signaling
Gpc4	-0.324	0.00405	0.0948	Adenosine Pathway, Wnt
Nckap1l	-0.645	0.00445	0.104	Angiogenesis, Neutrophil Degranulation
Loxl1	-0.906	0.00489	0.113	Collagen Biosynthesis & Modification
Ern1	-0.411	0.00493	0.113	Autophagy, Programmed Cell Death, Proteotoxic Stress
Ndufa1	0.123	0.00516	0.118	Fatty Acid Metabolism
Actr1a	-0.161	0.00529	0.12	Cell Cycle, MHC Class II Antigen Presentation
Skp1a	0.183	0.00541	0.122	Cell Cycle, Endotoxin Response, Granulocyte Activity, Proteotoxic Stress, TGF-beta, TLR Signaling, Wnt
Crp	-0.305	0.00546	0.123	Complement Activation
H2-T23	-0.211	0.00552	0.123	MHC Class II Antigen Presentation, Type II Interferon
Sorbs1	-0.285	0.00575	0.127	PPAR Signaling
Dock2	-0.469	0.00594	0.131	Neutrophil Degranulation, Phagocytic Cell Function
Creb3	-0.308	0.00625	0.137	Insulin Resistance, PI3K-Akt
Map2k1	-0.141	0.00628	0.137	MAPK Cell Stress, PI3K-Akt
Atg101	-0.282	0.00653	0.142	Autophagy
Nfam1	-0.838	0.00682	0.147	Neutrophil Degranulation
Ifi35	-0.226	0.00687	0.147	Type I Interferon
Hif1a	0.212	0.00695	0.148	Autophagy, EMT, Hypoxia, Th17 Differentiation
Skp2	-1.23	0.00738	0.155	Cell Cycle, mTOR
Psmb7	0.173	0.00733	0.155	Cell Cycle, Granulocyte Activity, Hypoxia, Neutrophil Degranulation
Vamp8	0.192	0.00732	0.155	Autophagy, Neutrophil Degranulation
Fli1	-0.496	0.00745	0.156	Myofibroblast Regulation
Flt4	-0.472	0.00756	0.157	MAPK Cell Stress, PI3K-Akt
Tgfb1	-0.325	0.00762	0.157	Cell Cycle, Cytokine Signaling, ECM Synthesis, EMT, MAPK Cell Stress, Myofibroblast Regulation, Platelet Degranulation, TGF-beta, Th17 Differentiation
Chmp4b	-0.179	0.00764	0.157	Autophagy
Ccl19	-0.808	0.0078	0.159	Chemokine Signaling, Cytokine Signaling, NF-kb
Sdc3	-0.477	0.00812	0.165	Adenosine Pathway
Hadh	0.187	0.00822	0.166	Fatty Acid Metabolism
Postn	-0.551	0.00837	0.168	EMT, Myofibroblast Regulation
App	-0.274	0.00857	0.171	Adenosine Pathway, ECM Synthesis, Endotoxin Response, Inflammasome, Platelet Degranulation, TLR Signaling
Atf4	-0.252	0.00862	0.171	MAPK Cell Stress, PI3K-Akt, Programmed Cell Death, Proteotoxic Stress
Sos1	0.251	0.00858	0.171	Granulocyte Activity, Insulin Signaling, MAPK Cell Stress, PDGF Signaling, PI3K-Akt, mTOR
Ski	-0.339	0.00888	0.175	TGF-beta
Tm6sf2	0.367	0.00896	0.176	Fatty Acid Metabolism
Plcg2	-0.604	0.00925	0.179	Angiogenesis, Endotoxin Response, Granulocyte Activity, NF-kb, Phagocytic Cell Function, TLR Signaling
Amotl1	-0.313	0.00919	0.179	Hippo Pathway
Sp1	-0.256	0.00928	0.179	EMT, Myofibroblast Regulation, TGF-beta
Ikbkb	-0.144	0.00935	0.18	Endotoxin Response, Granulocyte Activity, Inflammasome, Insulin Resistance, MAPK Cell Stress, NF-kb, PI3K-Akt, Programmed Cell Death, TLR Signaling, mTOR
Atf7ip	-0.154	0.0096	0.184	Epigenetic Modification
Lrp6	0.177	0.01	0.191	EMT, Wnt, mTOR
Fcgr4	-0.541	0.0103	0.196	Neutrophil Degranulation
F5	-0.209	0.0105	0.198	Platelet Degranulation
Apob	-0.205	0.0106	0.198	Adenosine Pathway, Cholesterol Metabolism, TLR Signaling
Stat3	-0.393	0.0108	0.201	Chemokine Signaling, EMT, Insulin Resistance, PDGF Signaling, SASP, Th17 Differentiation
Plcb3	-0.284	0.0108	0.201	Adenosine Pathway, Wnt
Fn1	-0.269	0.011	0.203	ECM Synthesis, EMT, Focal Adhesion Kinase, PI3K-Akt, Platelet Degranulation
Hc	-0.375	0.0113	0.209	Adenosine Pathway, Complement Activation
Spp1	-0.856	0.0116	0.211	ECM Degradation, ECM Synthesis, EMT, Focal Adhesion Kinase, Myofibroblast Regulation, PDGF Signaling, PI3K-Akt, TLR Signaling
Hcfc1	-0.229	0.0115	0.211	Epigenetic Modification
Mtor	0.236	0.0117	0.211	Angiogenesis, Autophagy, Insulin Resistance, PI3K-Akt, Proteotoxic Stress, Th17 Differentiation, mTOR
Hck	-0.684	0.0129	0.233	Phagocytic Cell Function
Pros1	-0.261	0.013	0.233	Complement Activation, Platelet Degranulation
Vav1	-0.558	0.0133	0.236	Angiogenesis, Focal Adhesion Kinase, Granulocyte Activity, Phagocytic Cell Function
Anapc10	-0.195	0.0132	0.236	Cell Cycle, SASP
Acsm3	0.241	0.0133	0.236	Fatty Acid Metabolism
C8a	-0.741	0.014	0.246	Complement Activation
Creb1	-0.36	0.0141	0.247	Adenosine Pathway, Endotoxin Response, Insulin Resistance, PI3K-Akt, TLR Signaling
Furin	0.126	0.014	0.247	ECM Degradation, ECM Synthesis, PDGF Signaling, TGF-beta
Plin4	-1.1	0.0148	0.257	PPAR Signaling
Cdkn1a	-0.658	0.015	0.26	Cell Cycle, PI3K-Akt, SASP
Tek	-0.292	0.0151	0.26	MAPK Cell Stress, PI3K-Akt
Plcg1	0.264	0.0157	0.269	Angiogenesis, Granulocyte Activity, NF-kb, PDGF Signaling, Phagocytic Cell Function
Cybb	-0.383	0.0158	0.27	Angiogenesis, Neutrophil Degranulation, Oxidative Stress, Phagocytic Cell Function
Cfhr1	0.263	0.016	0.273	Complement Activation
Fgd2	-1.06	0.0166	0.282	Adenosine Pathway
Igf1r	-0.515	0.0168	0.284	Autophagy, EMT, Insulin Signaling, MAPK Cell Stress, PI3K-Akt, mTOR
Masp1	-0.176	0.0169	0.284	Complement Activation
Bcl2	-0.75	0.0171	0.285	Autophagy, EMT, Focal Adhesion Kinase, Hedgehog Signaling, Inflammasome, NF-kb, PI3K-Akt, Programmed Cell Death, Proteotoxic Stress
Stk4	-0.281	0.0171	0.285	Hippo Pathway, MAPK Cell Stress
Lamtor2	0.0953	0.0173	0.286	Autophagy, Neutrophil Degranulation, mTOR
Slc25a10	0.241	0.0173	0.286	Gluconeogenesis
Slc37a4	-0.223	0.0174	0.287	Gluconeogenesis
Fabp5	1.17	0.0176	0.288	Neutrophil Degranulation, PPAR Signaling
Stat5a	-0.275	0.0183	0.298	EMT, PDGF Signaling, Th2 Differentiation
Lipc	0.231	0.0183	0.298	Cholesterol Metabolism
Serping1	-0.319	0.0198	0.318	Complement Activation, Platelet Degranulation
Ap2s1	-0.0665	0.0197	0.318	MHC Class II Antigen Presentation
Cflar	-0.209	0.0203	0.325	Autophagy, NF-kb, Programmed Cell Death
Ctnnd1	-0.13	0.0205	0.328	Angiogenesis, EMT
Arrb1	-0.259	0.021	0.334	Adenosine Pathway, Hedgehog Signaling, MAPK Cell Stress
Loxl2	-0.855	0.0212	0.336	Collagen Biosynthesis & Modification, EMT, Myofibroblast Regulation
Irs1	-0.463	0.0215	0.34	Autophagy, Insulin Resistance, Insulin Signaling, PI3K-Akt, mTOR
Itga9	-0.273	0.0225	0.353	ECM Synthesis, Focal Adhesion Kinase, PI3K-Akt
Ddit3	-0.429	0.0232	0.363	MAPK Cell Stress, Programmed Cell Death, Proteotoxic Stress
S100a4	-1.06	0.0245	0.382	EMT
Slc25a13	0.202	0.0247	0.384	Gluconeogenesis
Myd88	0.29	0.0252	0.391	Endotoxin Response, Inflammasome, MAPK Cell Stress, NF-kb, TLR Signaling
Pdha1	0.112	0.0259	0.399	De Novo Lipogenesis, Gluconeogenesis
Hsp90ab1	0.144	0.0261	0.401	Cell Cycle, Inflammasome, Neutrophil Degranulation, PI3K-Akt, Proteotoxic Stress, Th17 Differentiation
Tjp2	-0.141	0.0267	0.408	Hippo Pathway
Tnfsf10	-0.411	0.0271	0.412	Cytokine Signaling, Programmed Cell Death
Smad2	0.182	0.0283	0.429	Cell Cycle, EMT, Myofibroblast Regulation, TGF-beta, Th17 Differentiation
Psmc3	0.133	0.0292	0.441	Cell Cycle, Granulocyte Activity, Hypoxia, Neutrophil Degranulation
Saa1/2	-1.65	0.0294	0.443	Adenosine Pathway, Endotoxin Response, TLR Signaling
Ckap4	-0.631	0.0302	0.452	Neutrophil Degranulation, Proteotoxic Stress
Cdh2	-0.114	0.0307	0.459	EMT
Cxcl12	-0.216	0.0312	0.464	Chemokine Signaling, Cytokine Signaling, EMT, NF-kb
Fgf21	-0.548	0.0321	0.476	MAPK Cell Stress, PI3K-Akt
Cxcl1	-0.806	0.0325	0.48	Chemokine Signaling, Cytokine Signaling, NF-kb
Kat6a	-0.168	0.0326	0.48	Epigenetic Modification
Maml3	-0.515	0.0328	0.481	Notch, Th1 Differentiation
Arhgap35	0.156	0.0331	0.483	Focal Adhesion Kinase
Pck1	0.745	0.0335	0.487	Gluconeogenesis, Insulin Resistance, PI3K-Akt, PPAR Signaling
Maml2	-0.426	0.0341	0.495	Notch, Th1 Differentiation
Csnk1e	-0.382	0.0345	0.498	Cell Cycle, Hedgehog Signaling, Wnt
Trrap	-0.272	0.0347	0.498	Epigenetic Modification
Acox2	0.184	0.0358	0.512	Fatty Acid Metabolism, PPAR Signaling
Pdgfb	-0.531	0.0366	0.521	EMT, MAPK Cell Stress, PDGF Signaling, PI3K-Akt, Platelet Degranulation
Seh1l	0.139	0.0365	0.521	mTOR
Maf	-0.277	0.0371	0.524	Th2 Differentiation
Spop	0.242	0.037	0.524	Hedgehog Signaling
Mmut	0.163	0.038	0.535	Fatty Acid Metabolism
Cd163	1.67	0.0383	0.537
Rnf111	-0.226	0.0393	0.547	EMT, TGF-beta
Bcap31	-0.104	0.0393	0.547	Proteotoxic Stress
Col4a2	-0.401	0.0396	0.55	Collagen Biosynthesis & Modification, ECM Degradation, ECM Synthesis, Focal Adhesion Kinase, PDGF Signaling, PI3K-Akt
Marco	1.8	0.0399	0.551	Phagocytic Cell Function
Calm1	-0.185	0.0402	0.554	Adenosine Pathway, Angiogenesis, Granulocyte Activity, Platelet Degranulation
Banf1	0.122	0.0408	0.559	Cell Cycle
Serpine1	1.04	0.041	0.561	ECM Synthesis, Platelet Degranulation, TGF-beta
Sufu	-0.255	0.0416	0.567	Hedgehog Signaling
Fst	-0.704	0.045	0.61	TGF-beta
Apoa1	-0.253	0.046	0.622	Adenosine Pathway, Cholesterol Metabolism, PPAR Signaling, Platelet Degranulation
Bcl2l1	-0.205	0.0473	0.638	Autophagy, EMT, Inflammasome, NF-kb, PI3K-Akt, Programmed Cell Death
Relb	-0.808	0.0476	0.64	MAPK Cell Stress, NF-kb
Oas1a/g	-0.683	0.0489	0.654	Type I Interferon, Type II Interferon
E2f4	-0.288	0.0494	0.656	Cell Cycle, TGF-beta
Ap1g1	-0.126	0.0495	0.656	MHC Class II Antigen Presentation
Csnk2a1	0.0925	0.0493	0.656	Cell Cycle, NF-kb, Wnt
Prkag1	-0.266	0.0507	0.669	Autophagy, Insulin Resistance, mTOR
Cyp27a1	0.248	0.0508	0.669	Cholesterol Metabolism, PPAR Signaling
Txndc5	-0.185	0.0514	0.673	Neutrophil Degranulation, Proteotoxic Stress
Acsl4	0.246	0.0515	0.673	Fatty Acid Metabolism, PPAR Signaling
Gpr65	-0.377	0.0539	0.701	Adenosine Pathway
Col14a1	-0.341	0.0539	0.701	Collagen Biosynthesis & Modification, ECM Degradation
Ywhab	-0.126	0.0566	0.732	Cell Cycle, De Novo Lipogenesis, Hippo Pathway, PI3K-Akt, mTOR
Lipa	-0.177	0.0569	0.734	Cholesterol Metabolism
Sec24c	-0.125	0.0576	0.741	MHC Class II Antigen Presentation, Proteotoxic Stress
Rapgef2	-0.132	0.058	0.743	MAPK Cell Stress
Aldob	-0.215	0.0585	0.746	Gluconeogenesis
Met	0.183	0.0586	0.746	EMT, MAPK Cell Stress, PI3K-Akt
Bax	-0.218	0.0594	0.754	Programmed Cell Death, Proteotoxic Stress
Daxx	-0.452	0.06	0.759	MAPK Cell Stress, Programmed Cell Death
Mbtps2	-0.274	0.0621	0.782	De Novo Lipogenesis, Proteotoxic Stress
Kmt2d	-0.201	0.0635	0.798	Epigenetic Modification
Sirt1	-0.154	0.0643	0.805	Epigenetic Modification, Proteotoxic Stress
Ssr4	-0.177	0.065	0.811	Proteotoxic Stress
Ccn2	0.785	0.0655	0.815	EMT, Myofibroblast Regulation
Lamc1	-0.284	0.0666	0.826	ECM Degradation, ECM Synthesis, Focal Adhesion Kinase, PI3K-Akt
Pde2a	-0.207	0.068	0.841	Adenosine Pathway
Apoc3	-0.163	0.071	0.869	Adenosine Pathway, Cholesterol Metabolism, PPAR Signaling
Ywhae	0.0746	0.0714	0.869	Cell Cycle, De Novo Lipogenesis, Hippo Pathway, PI3K-Akt, Proteotoxic Stress
Ptpa	0.111	0.0709	0.869	Insulin Resistance
Vegfb	0.235	0.0712	0.869	MAPK Cell Stress, PI3K-Akt, Platelet Degranulation
Scd1	0.728	0.0711	0.869	Fatty Acid Metabolism, PPAR Signaling
H2-Q1	-1.09	0.0724	0.879	Neutrophil Degranulation, Type I Interferon, Type II Interferon
Rap1b	-0.0951	0.0746	0.899	Focal Adhesion Kinase, MAPK Cell Stress, Neutrophil Degranulation
Ocln	0.223	0.0743	0.899	EMT
Cd86	-0.653	0.079	0.95	TLR Signaling
Ptpn12	-0.127	0.0803	0.962	PDGF Signaling
Cd34	-0.614	0.0823	0.98	Myofibroblast Regulation
Kdr	0.138	0.0823	0.98	Angiogenesis, MAPK Cell Stress, PI3K-Akt
Csnk2b	0.0697	0.0838	0.995	Cell Cycle, EMT, NF-kb, Neutrophil Degranulation, Wnt
Mmp12	-1.04	0.142	1	ECM Degradation
Dll1	-0.682	0.125	1	Notch, Th1 Differentiation
Il1b	-0.656	0.244	1	Cytokine Signaling, EMT, MAPK Cell Stress, NF-kb, TLR Signaling, Th17 Differentiation
Itgb3	-0.513	0.106	1	Angiogenesis, ECM Synthesis, EMT, Focal Adhesion Kinase, PI3K-Akt, Platelet Degranulation
Plcb2	-0.477	0.121	1	Adenosine Pathway, Wnt
Hcar2	-0.459	0.254	1	Adenosine Pathway
Cxcl11	-0.415	0.104	1	Chemokine Signaling, Cytokine Signaling, TLR Signaling
Aim2	-0.415	0.128	1	Inflammasome
Aqp8	-0.415	0.355	1	Oxidative Stress
Apcs	-0.392	0.218	1	Myofibroblast Regulation
Cyp7a1	-0.367	0.439	1	Cholesterol Metabolism, PPAR Signaling
Prlr	-0.348	0.14	1	Cytokine Signaling, PI3K-Akt
Il1r1	-0.348	0.265	1	Cytokine Signaling, MAPK Cell Stress, NF-kb, Th17 Differentiation
Lrrc32	-0.342	0.0918	1	TGF-beta
Cyp8b1	-0.33	0.131	1	Fatty Acid Metabolism, PPAR Signaling
Cdkn2c	-0.327	0.111	1	Cell Cycle, SASP
Pparg	-0.324	0.111	1	EMT, Myofibroblast Regulation, PPAR Signaling
Cxcr4	-0.312	0.261	1	Chemokine Signaling, Cytokine Signaling, EMT, M2 Activation
Derl1	-0.297	0.203	1	Proteotoxic Stress
Ctbp2	-0.285	0.144	1	Notch, Wnt
Tlr4	-0.248	0.113	1	Endotoxin Response, NF-kb, PI3K-Akt, TLR Signaling
Kif3a	-0.246	0.441	1	Hedgehog Signaling, MHC Class II Antigen Presentation
Adh4	-0.245	0.206	1	Fatty Acid Metabolism, Gluconeogenesis
Cd19	-0.245	0.39	1	Complement Activation, PI3K-Akt
Flt1	-0.243	0.109	1	EMT, MAPK Cell Stress, PI3K-Akt
Cfh	-0.239	0.519	1	Complement Activation
C6	-0.238	0.478	1	Complement Activation
Xbp1	-0.233	0.163	1	Proteotoxic Stress
Egr1	-0.232	0.407	1	EMT, Type I Interferon
Csf1r	-0.218	0.095	1	Cytokine Signaling, MAPK Cell Stress, PI3K-Akt
Jag1	-0.21	0.143	1	EMT, Notch, Th2 Differentiation
Cfhr2	-0.205	0.101	1	Complement Activation
Nid2	-0.179	0.351	1	ECM Synthesis
Derl2	-0.171	0.107	1	Proteotoxic Stress
Ep400	-0.167	0.136	1	Epigenetic Modification
Ncor2	-0.165	0.123	1	Epigenetic Modification, Notch, TGF-beta
Dapk1	-0.163	0.141	1	Autophagy, EMT
Hmox1	-0.162	0.192	1	EMT
Mef2a	-0.155	0.107	1	Endotoxin Response, TLR Signaling
Slc2a2	-0.151	0.107	1	De Novo Lipogenesis, Insulin Resistance
Dusp7	-0.147	0.135	1	Endotoxin Response, MAPK Cell Stress, TLR Signaling
Jun	-0.147	0.492	1	Endotoxin Response, Focal Adhesion Kinase, Granulocyte Activity, MAPK Cell Stress, Programmed Cell Death, SASP, TLR Signaling, Wnt
Prkag2	-0.146	0.238	1	Autophagy, Fatty Acid Metabolism, Insulin Resistance, mTOR
Ptpn1	-0.135	0.219	1	Insulin Resistance, Type I Interferon, Type II Interferon
Il6st	-0.134	0.116	1	Cytokine Signaling, Th17 Differentiation
Selenos	-0.134	0.198	1	Proteotoxic Stress
Dock1	-0.133	0.151	1	Angiogenesis, Focal Adhesion Kinase
Mtmr4	-0.133	0.197	1	Autophagy, TGF-beta
Atp7a	-0.126	0.331	1	Oxidative Stress
Nf1	-0.124	0.223	1	EMT, MAPK Cell Stress
Notch2	-0.123	0.0977	1	EMT, Notch, Th2 Differentiation
Lats2	-0.122	0.208	1	Hippo Pathway
Anapc1	-0.119	0.397	1	Cell Cycle, SASP
Ube2d2a	-0.118	0.12	1	Endotoxin Response, Granulocyte Activity, Hypoxia, Proteotoxic Stress, TLR Signaling
Il1rap	-0.118	0.298	1	Cytokine Signaling, MAPK Cell Stress, Th17 Differentiation
Fgl2	-0.115	0.507	1	Neutrophil Degranulation
Flnb	-0.111	0.136	1	Focal Adhesion Kinase, MAPK Cell Stress
Ctsd	-0.111	0.161	1	Autophagy, ECM Degradation, MHC Class II Antigen Presentation, Neutrophil Degranulation, Programmed Cell Death
Mylk	-0.108	0.099	1	Focal Adhesion Kinase
F8	-0.108	0.218	1	Platelet Degranulation
Jak2	-0.107	0.232	1	Cell Cycle, Chemokine Signaling, EMT, Epigenetic Modification, PI3K-Akt, Th1 Differentiation, Th17 Differentiation, Type II Interferon
Stat5b	-0.105	0.132	1	Chemokine Signaling, EMT, PDGF Signaling, Th2 Differentiation
Sec61b	-0.105	0.253	1	Proteotoxic Stress
Cbl	-0.105	0.343	1	TGF-beta
Phlpp1	-0.104	0.197	1	PI3K-Akt
Ep300	-0.104	0.203	1	Cell Cycle, Epigenetic Modification, Hypoxia, Inflammasome, Notch, Proteotoxic Stress, TGF-beta, Wnt
Casp3	-0.1	0.41	1	ECM Degradation, Hippo Pathway, MAPK Cell Stress, Programmed Cell Death
Birc3	-0.0999	0.363	1	Endotoxin Response, Focal Adhesion Kinase, Inflammasome, NF-kb, Programmed Cell Death, TLR Signaling
Capn5	-0.0991	0.606	1	ECM Degradation
Csnk1g3	-0.0977	0.426	1	Hedgehog Signaling
Ctsb	-0.0959	0.169	1	Autophagy, Collagen Biosynthesis & Modification, ECM Degradation, MHC Class II Antigen Presentation, Neutrophil Degranulation, Programmed Cell Death, TLR Signaling
Tcf7l1	-0.0932	0.622	1	Wnt
Ube4b	-0.0902	0.25	1	Proteotoxic Stress
Pik3cb	-0.0888	0.17	1	PI3K-Akt
Amotl2	-0.0861	0.43	1	Hippo Pathway
Hdac4	-0.0839	0.629	1	Myofibroblast Regulation
Tjp1	-0.0825	0.182	1	Hippo Pathway
Xiap	-0.0801	0.368	1	Focal Adhesion Kinase, NF-kb, Programmed Cell Death
Tradd	-0.0793	0.589	1	MAPK Cell Stress, NF-kb, Programmed Cell Death
Parp4	-0.0791	0.268	1	Programmed Cell Death
Atox1	-0.079	0.13	1	Oxidative Stress
Kng1	-0.077	0.385	1	Adenosine Pathway, Platelet Degranulation
Tpr	-0.0715	0.313	1	Cell Cycle, Proteotoxic Stress
Psenen	-0.069	0.149	1	Notch
Lats1	-0.0615	0.355	1	EMT, Hippo Pathway
Ctsl	-0.0609	0.501	1	Autophagy, Collagen Biosynthesis & Modification, ECM Degradation, MHC Class II Antigen Presentation, Programmed Cell Death, TLR Signaling
Fgg	-0.0606	0.724	1	Platelet Degranulation, TLR Signaling
Ptpn11	-0.0602	0.273	1	Endotoxin Response, Insulin Resistance, Insulin Signaling, PDGF Signaling, TLR Signaling, Type I Interferon, Type II Interferon
Smurf1	-0.0589	0.811	1	Hedgehog Signaling, TGF-beta
Kng2	-0.0579	0.33	1	Adenosine Pathway, Platelet Degranulation
Tbl1xr1	-0.0577	0.543	1	Epigenetic Modification, Wnt
Pcx	-0.0547	0.389	1	Gluconeogenesis
Cpb2	-0.0547	0.587	1	Complement Activation
Pecam1	-0.0517	0.518	1	Neutrophil Degranulation, Platelet Degranulation
Rela	-0.0514	0.604	1	Inflammasome, NF-kb
Itgb1	-0.0513	0.214	1	ECM Synthesis, EMT, Focal Adhesion Kinase, PI3K-Akt
Mapk8	-0.0506	0.544	1	Autophagy, EMT, Endotoxin Response, Focal Adhesion Kinase, Granulocyte Activity, Insulin Resistance, MAPK Cell Stress, Programmed Cell Death, Proteotoxic Stress, TLR Signaling, Wnt
Erp29	-0.0482	0.482	1	Proteotoxic Stress
Fga	-0.0479	0.784	1	Platelet Degranulation, TLR Signaling
Depdc5	-0.0469	0.653	1	mTOR
Maml1	-0.046	0.434	1	Notch, Th1 Differentiation
Mecp2	-0.0444	0.759	1	Myofibroblast Regulation
Parp1	-0.0438	0.537	1	EMT, NF-kb, Programmed Cell Death, TGF-beta
Mob1b	-0.0422	0.581	1	Hippo Pathway
Mmrn1	-0.0416	0.726	1	Platelet Degranulation
Alad	-0.04	0.508	1	De Novo Lipogenesis, Neutrophil Degranulation
Ogt	-0.0399	0.553	1	Epigenetic Modification, Insulin Resistance
Rac1	-0.0395	0.248	1	Angiogenesis, EMT, Granulocyte Activity, MAPK Cell Stress, Neutrophil Degranulation, PI3K-Akt, Phagocytic Cell Function, TLR Signaling, Wnt
Adipor1	-0.0377	0.591	1	Fatty Acid Metabolism
Lrp1	-0.0376	0.703	1	Adenosine Pathway, Cholesterol Metabolism
Frs2	-0.0373	0.757	1	Insulin Signaling
Ywhag	-0.0348	0.484	1	Cell Cycle, De Novo Lipogenesis, PI3K-Akt
Nr1h4	-0.0337	0.695	1	Epigenetic Modification, Fatty Acid Metabolism
Rps6kb2	-0.0337	0.778	1	Autophagy, Insulin Resistance, PI3K-Akt, Phagocytic Cell Function, TGF-beta, mTOR
Cdk4	-0.031	0.592	1	Cell Cycle, Epigenetic Modification, PI3K-Akt, SASP
Apc	-0.0293	0.719	1	Wnt
Rbx1	-0.0272	0.675	1	Cell Cycle, Hypoxia, Proteotoxic Stress, TGF-beta, Wnt
Cul1	-0.0234	0.699	1	Cell Cycle, Endotoxin Response, Granulocyte Activity, Hedgehog Signaling, Proteotoxic Stress, TGF-beta, TLR Signaling, Wnt
Ncstn	-0.023	0.729	1	ECM Degradation, EMT, Neutrophil Degranulation, Notch
Ppp2ca	-0.0225	0.63	1	Adenosine Pathway, Autophagy, Cell Cycle, Endotoxin Response, PI3K-Akt, TGF-beta, TLR Signaling
Atp6v1g2	-0.0224	0.898	1	Phagocytic Cell Function, mTOR
Tgfbr2	-0.0221	0.856	1	Cytokine Signaling, MAPK Cell Stress, TGF-beta, Th17 Differentiation
Ptk2	-0.0197	0.837	1	Angiogenesis, EMT, Focal Adhesion Kinase, Myofibroblast Regulation, PI3K-Akt
Fadd	-0.0195	0.873	1	Endotoxin Response, Programmed Cell Death, TLR Signaling
Atp6v1e1	-0.0192	0.583	1	Phagocytic Cell Function, mTOR
Serpinf1	-0.0158	0.824	1	Wnt
Nedd8	-0.0137	0.689	1	TGF-beta
Ero1l	-0.0127	0.905	1	Oxidative Stress, Proteotoxic Stress
Hsbp1	-0.011	0.904	1	Proteotoxic Stress
Tcf7l2	-0.0106	0.914	1	Wnt
Phykpl	-0.0104	0.886	1	ECM Degradation
Isg20	-0.00707	0.975	1	Type I Interferon
Eef2k	-0.00462	0.97	1	mTOR
Mapk9	-0.00442	0.935	1	Autophagy, Endotoxin Response, Focal Adhesion Kinase, Granulocyte Activity, Insulin Resistance, MAPK Cell Stress, Programmed Cell Death, Proteotoxic Stress, TLR Signaling, Wnt
Itch	-0.00304	0.972	1	Inflammasome
Pik3r4	-0.00277	0.972	1	Autophagy, Insulin Signaling, TLR Signaling
Prkaa1	-0.00231	0.973	1	Autophagy, Insulin Resistance, PI3K-Akt, mTOR
Plg	-0.000608	0.995	1	ECM Degradation, PDGF Signaling, Platelet Degranulation
Jmjd4	0.000631	0.996	1	Myofibroblast Regulation
Apoh	0.000833	0.992	1	Cholesterol Metabolism, Platelet Degranulation
Snai2	0.00144	0.994	1	EMT
Rapgef1	0.00148	0.98	1	Focal Adhesion Kinase, PDGF Signaling
Gsk3b	0.00308	0.964	1	Cell Cycle, De Novo Lipogenesis, EMT, Focal Adhesion Kinase, Hedgehog Signaling, Insulin Resistance, PI3K-Akt, Proteotoxic Stress, Wnt, mTOR
Nr1h3	0.00425	0.952	1	De Novo Lipogenesis, Insulin Resistance, PPAR Signaling
Casp7	0.00516	0.956	1	Programmed Cell Death
Numb	0.0089	0.902	1	EMT, Notch
Txn1	0.00914	0.857	1	Inflammasome, Oxidative Stress
Gnptab	0.0118	0.929	1	De Novo Lipogenesis
Kansl1	0.0122	0.87	1	Epigenetic Modification
Insr	0.0127	0.872	1	Insulin Resistance, Insulin Signaling, MAPK Cell Stress, PI3K-Akt, mTOR
Adam9	0.0151	0.808	1	ECM Degradation
Prkacb	0.0173	0.832	1	Angiogenesis, Autophagy, Hedgehog Signaling, MAPK Cell Stress, Wnt
Acta2	0.0184	0.958	1	EMT, Myofibroblast Regulation
Peli2	0.0186	0.867	1	Endotoxin Response, TLR Signaling
Psmd13	0.0187	0.753	1	Cell Cycle, Granulocyte Activity, Hypoxia, Neutrophil Degranulation
Csnk1a1	0.021	0.627	1	Hedgehog Signaling, Wnt
Ehmt1	0.0221	0.888	1	Epigenetic Modification, SASP
Abcb11	0.0242	0.786	1	Cholesterol Metabolism
Ap1s1	0.0256	0.778	1	MHC Class II Antigen Presentation
Anapc7	0.0299	0.839	1	Cell Cycle, SASP
Bst2	0.0314	0.648	1	Neutrophil Degranulation, Type I Interferon
Smad6	0.0317	0.674	1	TGF-beta
Spopl	0.0319	0.755	1	Hedgehog Signaling
Pik3ca	0.0329	0.558	1	PI3K-Akt
Casp8	0.0342	0.755	1	Endotoxin Response, Inflammasome, Programmed Cell Death, TLR Signaling
Ptch1	0.0352	0.792	1	Hedgehog Signaling
Casp6	0.0359	0.656	1	Programmed Cell Death
Mapk1	0.0375	0.513	1	MAPK Cell Stress, PI3K-Akt
Erc1	0.0394	0.749	1	NF-kb
C3	0.0402	0.807	1	Adenosine Pathway, Complement Activation, Neutrophil Degranulation
Atp6v1f	0.0439	0.343	1	Phagocytic Cell Function, mTOR
Cul3	0.044	0.352	1	Hedgehog Signaling
Crk	0.0457	0.501	1	Angiogenesis, Focal Adhesion Kinase, MAPK Cell Stress, PDGF Signaling, Phagocytic Cell Function
Irf3	0.05	0.461	1	Endotoxin Response, Inflammasome, TLR Signaling, Type I Interferon, Type II Interferon
Aldh7a1	0.0559	0.519	1	Fatty Acid Metabolism, Gluconeogenesis
Braf	0.0565	0.499	1	EMT, Focal Adhesion Kinase, MAPK Cell Stress, mTOR
Pik3c3	0.0576	0.705	1	Autophagy, Insulin Signaling, TLR Signaling
Sp3	0.0604	0.394	1	Myofibroblast Regulation
Sil1	0.0606	0.458	1	Proteotoxic Stress
Smarcc2	0.0622	0.203	1	Epigenetic Modification
Ywhaq	0.0658	0.227	1	Cell Cycle, De Novo Lipogenesis, PI3K-Akt
Cat	0.0666	0.338	1	Neutrophil Degranulation, Oxidative Stress
Ldlrap1	0.0668	0.293	1	Cholesterol Metabolism
Htra2	0.0691	0.595	1	Programmed Cell Death
Fnip2	0.0693	0.571	1	mTOR
Peli1	0.0696	0.37	1	Endotoxin Response, TLR Signaling
Cdh5	0.0738	0.537	1	Angiogenesis
Prdx1	0.076	0.238	1	EMT, Oxidative Stress
Rora	0.0769	0.34	1	Th17 Differentiation
Traf6	0.0776	0.382	1	Autophagy, Endotoxin Response, Granulocyte Activity, Inflammasome, MAPK Cell Stress, NF-kb, TLR Signaling
Cyp2j6	0.079	0.568	1	Fatty Acid Metabolism
Got2	0.0819	0.184	1	Gluconeogenesis
Ncoa2	0.0844	0.268	1	Epigenetic Modification
Pccb	0.0851	0.121	1	Fatty Acid Metabolism
Cpt1a	0.0895	0.426	1	Fatty Acid Metabolism, Insulin Resistance, PPAR Signaling
Psen2	0.0904	0.132	1	Notch
Crkl	0.0918	0.337	1	Focal Adhesion Kinase, MAPK Cell Stress, PDGF Signaling, Phagocytic Cell Function
Igf1	0.0936	0.421	1	Insulin Signaling, MAPK Cell Stress, PI3K-Akt, Platelet Degranulation, mTOR
Prkdc	0.0978	0.555	1	Cell Cycle, Inflammasome
Atg2b	0.0979	0.269	1	Autophagy
Ptk2b	0.099	0.194	1	Angiogenesis
Adpgk	0.0998	0.296	1	De Novo Lipogenesis, Gluconeogenesis
Ccs	0.105	0.141	1	Oxidative Stress
Itpr2	0.107	0.292	1	Adenosine Pathway, Angiogenesis, Granulocyte Activity, Programmed Cell Death
Prkca	0.112	0.363	1	Adenosine Pathway, Angiogenesis, Cell Cycle, EMT, MAPK Cell Stress, PI3K-Akt, Phagocytic Cell Function, Wnt, mTOR
Smad4	0.113	0.133	1	Cell Cycle, EMT, TGF-beta, Th17 Differentiation, Wnt
Psmb1	0.113	0.177	1	Cell Cycle, Granulocyte Activity, Hypoxia, Neutrophil Degranulation
Gab1	0.113	0.247	1	Insulin Signaling
Fgb	0.123	0.469	1	Platelet Degranulation, TLR Signaling
Egfr	0.123	0.756	1	Adenosine Pathway, EMT, MAPK Cell Stress, PI3K-Akt
Cebpa	0.127	0.0888	1	Epigenetic Modification
Kdm5d	0.128	0.205	1	Epigenetic Modification
Fpr1	0.138	0.684	1	Adenosine Pathway, Neutrophil Degranulation
Ptpn6	0.143	0.16	1	Neutrophil Degranulation, Type I Interferon, Type II Interferon
Acaca	0.151	0.534	1	De Novo Lipogenesis, Fatty Acid Metabolism
Hikeshi	0.152	0.146	1	Proteotoxic Stress
Klkb1	0.168	0.111	1	ECM Degradation
Osbpl5	0.176	0.481	1	Cholesterol Metabolism
Dll4	0.196	0.287	1	Notch, Th1 Differentiation
Ppargc1a	0.202	0.207	1	Insulin Resistance
H2-Q10	0.205	0.131	1	MHC Class II Antigen Presentation, Type II Interferon
Gas1	0.211	0.124	1	Hedgehog Signaling
Cyp1a2	0.219	0.197	1	Fatty Acid Metabolism
Hsp90aa1	0.224	0.18	1	Angiogenesis, Cell Cycle, EMT, Neutrophil Degranulation, PI3K-Akt, Proteotoxic Stress, Th17 Differentiation
Cyp2e1	0.249	0.147	1	Proteotoxic Stress
Prdx6	0.304	0.122	1	Neutrophil Degranulation, Oxidative Stress
Bmp10	0.348	0.181	1	Cytokine Signaling, ECM Synthesis, TGF-beta
Scd2	0.354	0.428	1	Fatty Acid Metabolism, PPAR Signaling
Elovl6	0.387	0.335	1	De Novo Lipogenesis, Fatty Acid Metabolism
Scin	0.395	0.142	1	Phagocytic Cell Function
C8b	0.401	0.188	1	Complement Activation
Fabp4	0.411	0.263	1	PPAR Signaling
Fasn	0.531	0.25	1	De Novo Lipogenesis, Fatty Acid Metabolism
Acacb	0.575	0.162	1	Fatty Acid Metabolism, Insulin Resistance
Pnpla3	0.732	0.346	1	Fatty Acid Metabolism
Combination DE Analysis
	Log2(FC)	P-value	BY.p.value	Gene.sets
Cyp4a10/31/32	3.5	3.19e-14	1.24e-10	Fatty Acid Metabolism, PPAR Signaling
Apoc2	-1.66	7.86e-12	1.53e-08	Adenosine Pathway, Cholesterol Metabolism
Apoa4	-3.51	2.93e-11	3.79e-08	Adenosine Pathway, Cholesterol Metabolism
Hadha	0.627	1.31e-10	1.28e-07	Fatty Acid Metabolism
Nid1	-1.74	2.73e-10	2.12e-07	ECM Degradation, ECM Synthesis
C1s1	-0.638	6.67e-10	4.32e-07	Complement Activation
Fbp1	-0.765	1.27e-09	7.04e-07	Gluconeogenesis
Col1a2	-2.51	1.89e-09	9.16e-07	Collagen Biosynthesis & Modification, ECM Degradation, ECM Synthesis, Focal Adhesion Kinase, PI3K-Akt
Col3a1	-2.56	2.87e-09	1.24e-06	Collagen Biosynthesis & Modification, ECM Degradation, ECM Synthesis, PDGF Signaling
Angptl4	1.47	3.39e-09	1.32e-06	Cholesterol Metabolism, PPAR Signaling
Cd180	-1.72	5.49e-09	1.94e-06	Endotoxin Response, TLR Signaling
Col1a1	-3.49	7.14e-09	2.17e-06	Collagen Biosynthesis & Modification, ECM Degradation, ECM Synthesis, Focal Adhesion Kinase, PI3K-Akt
Ptprc	-1.43	7.26e-09	2.17e-06	Neutrophil Degranulation, Phagocytic Cell Function
Cxcl10	-2.09	7.91e-09	2.2e-06	Chemokine Signaling, Cytokine Signaling, Myofibroblast Regulation, TLR Signaling
Sod1	0.49	9.05e-09	2.34e-06	Oxidative Stress, Platelet Degranulation
Col5a1	-1.18	1.22e-08	2.79e-06	Collagen Biosynthesis & Modification, ECM Synthesis, PDGF Signaling
Col4a1	-0.988	1.22e-08	2.79e-06	Collagen Biosynthesis & Modification, ECM Degradation, ECM Synthesis, Focal Adhesion Kinase, PDGF Signaling, PI3K-Akt
H2-D1	-0.551	1.39e-08	2.85e-06	Neutrophil Degranulation, Type I Interferon, Type II Interferon
Lepr	1.52	1.33e-08	2.85e-06	Cytokine Signaling
Tjp2	-0.534	1.58e-08	3.06e-06	Hippo Pathway
Serpinh1	-1.39	1.66e-08	3.07e-06	Collagen Biosynthesis & Modification
Itga5	-1.15	2.62e-08	4.62e-06	ECM Synthesis, EMT, Focal Adhesion Kinase, Myofibroblast Regulation, PI3K-Akt
Brpf3	0.878	3.24e-08	5.46e-06	Epigenetic Modification, Platelet Degranulation
Ccr2	-3.31	3.41e-08	5.52e-06	Chemokine Signaling, Cytokine Signaling
Aldob	-0.919	3.93e-08	6.1e-06	Gluconeogenesis
Col6a3	-2.18	4.33e-08	6.47e-06	Collagen Biosynthesis & Modification, ECM Synthesis, Focal Adhesion Kinase, PDGF Signaling, PI3K-Akt
Vim	-1.14	6.81e-08	9.48e-06	EMT
Hmgcs2	0.756	6.84e-08	9.48e-06	PPAR Signaling
C3ar1	-1.48	7.3e-08	9.78e-06	Adenosine Pathway, Complement Activation, Neutrophil Degranulation
Ccl2	-3.23	8.06e-08	1.04e-05	Chemokine Signaling, Cytokine Signaling
Tlr1	-2.11	9.04e-08	1.11e-05	Endotoxin Response, TLR Signaling
Ephx2	0.756	9.11e-08	1.11e-05	Fatty Acid Metabolism
Iqgap1	-1.36	1.19e-07	1.35e-05	Neutrophil Degranulation
Uba52	0.363	1.14e-07	1.35e-05	Cell Cycle, Endotoxin Response, Granulocyte Activity, Hypoxia, Inflammasome, SASP, TGF-beta, TLR Signaling
Spp1	-2.42	1.52e-07	1.52e-05	ECM Degradation, ECM Synthesis, EMT, Focal Adhesion Kinase, Myofibroblast Regulation, PDGF Signaling, PI3K-Akt, TLR Signaling
Apoa2	0.468	1.44e-07	1.52e-05	Adenosine Pathway, Cholesterol Metabolism, PPAR Signaling
Npc1	0.475	1.49e-07	1.52e-05	Cholesterol Metabolism
Lipc	0.712	1.39e-07	1.52e-05	Cholesterol Metabolism
Nrp2	0.716	1.48e-07	1.52e-05	EMT
Cdkn1a	-2.03	1.59e-07	1.54e-05	Cell Cycle, PI3K-Akt, SASP
Cd84	-0.924	1.81e-07	1.71e-05
Prkab2	-1.25	2.09e-07	1.93e-05	Autophagy, Fatty Acid Metabolism, Insulin Resistance, mTOR
Cd14	-1.79	2.31e-07	2.01e-05	Endotoxin Response, MAPK Cell Stress, NF-kb, Neutrophil Degranulation, TLR Signaling
Prkaca	-0.438	2.33e-07	2.01e-05	Angiogenesis, Autophagy, Cell Cycle, Hedgehog Signaling, MAPK Cell Stress, Wnt
Map1lc3a	0.565	2.25e-07	2.01e-05	Autophagy
Diaph1	-0.503	2.5e-07	2.11e-05	Focal Adhesion Kinase, Neutrophil Degranulation
Cpn1	0.478	2.63e-07	2.17e-05	Complement Activation
Cyfip1	-0.315	2.8e-07	2.27e-05	Angiogenesis, Neutrophil Degranulation
Map3k1	-0.722	3.05e-07	2.41e-05	Endotoxin Response, Granulocyte Activity, MAPK Cell Stress, TLR Signaling
H2-DMa	-1.31	3.46e-07	2.69e-05	Neutrophil Degranulation, Type I Interferon, Type II Interferon
Lipg	1.25	3.62e-07	2.75e-05	Cholesterol Metabolism
Mmp2	-2.39	3.69e-07	2.76e-05	ECM Degradation, EMT
H2-Eb1	-1.7	3.81e-07	2.79e-05	Neutrophil Degranulation, Type I Interferon, Type II Interferon
Atox1	-0.361	5.47e-07	3.93e-05	Oxidative Stress
Vegfa	0.634	5.78e-07	4.08e-05	Angiogenesis, EMT, Hypoxia, MAPK Cell Stress, PI3K-Akt, Platelet Degranulation
Rnf152	0.671	5.99e-07	4.15e-05	mTOR
Axl	-0.985	6.33e-07	4.31e-05	Angiogenesis, EMT
Cxcl16	-1.06	7.21e-07	4.83e-05	Chemokine Signaling, Cytokine Signaling, EMT
Epas1	0.389	7.54e-07	4.96e-05	EMT, Hypoxia
S100a4	-3.64	8.56e-07	5.54e-05	EMT
Cd68	-1.01	9.05e-07	5.76e-05	Neutrophil Degranulation
Mmp12	-4.97	9.22e-07	5.78e-05	ECM Degradation
Mmp14	-0.764	9.73e-07	6e-05	ECM Degradation, EMT
Ndufb5	0.264	1.04e-06	6.34e-05	Fatty Acid Metabolism
H2-Aa	-1.6	1.11e-06	6.44e-05	Neutrophil Degranulation, Type I Interferon, Type II Interferon
H2-DMb1	-1.41	1.1e-06	6.44e-05	Neutrophil Degranulation, Type I Interferon, Type II Interferon
Mlxipl	0.645	1.1e-06	6.44e-05	De Novo Lipogenesis, Insulin Resistance
Cybb	-1.02	1.16e-06	6.63e-05	Angiogenesis, Neutrophil Degranulation, Oxidative Stress, Phagocytic Cell Function
Cox7c	0.289	1.28e-06	7.22e-05	Fatty Acid Metabolism
Adcy7	-1.94	1.36e-06	7.51e-05	Adenosine Pathway
Ptafr	-1.24	1.38e-06	7.51e-05	Adenosine Pathway, Neutrophil Degranulation, Type II Interferon
Sem1	0.225	1.39e-06	7.51e-05	Cell Cycle, Granulocyte Activity, Hypoxia
Aplp2	-0.419	1.44e-06	7.59e-05	Platelet Degranulation
Lrp6	0.42	1.45e-06	7.59e-05	EMT, Wnt, mTOR
Acaa2	0.486	1.58e-06	8.17e-05	Fatty Acid Metabolism
Arhgef2	-1.4	1.73e-06	8.85e-05	Adenosine Pathway
H2-Ab1	-1.55	2.02e-06	0.000102	Neutrophil Degranulation, Type I Interferon, Type II Interferon
Syk	-1.14	2.04e-06	0.000102	Granulocyte Activity, NF-kb, PI3K-Akt, Phagocytic Cell Function
Ncf4	-1.45	2.19e-06	0.000108	Angiogenesis, Oxidative Stress, Phagocytic Cell Function
Itga4	-1.77	2.27e-06	0.00011	ECM Synthesis, Focal Adhesion Kinase, PI3K-Akt
Psmc3	0.366	2.65e-06	0.000127	Cell Cycle, Granulocyte Activity, Hypoxia, Neutrophil Degranulation
Postn	-1.25	2.71e-06	0.000128	EMT, Myofibroblast Regulation
Met	0.59	2.73e-06	0.000128	EMT, MAPK Cell Stress, PI3K-Akt
Cxcr4	-2.15	2.94e-06	0.000136	Chemokine Signaling, Cytokine Signaling, EMT, M2 Activation
Thbs2	-1.55	3.52e-06	0.000161	ECM Synthesis, Focal Adhesion Kinase, PDGF Signaling, PI3K-Akt
Psmb8	-0.616	4.3e-06	0.000191	Cell Cycle, Granulocyte Activity, Hypoxia, Type I Interferon
Atg101	-0.581	4.27e-06	0.000191	Autophagy
Lipa	-0.548	4.34e-06	0.000191	Cholesterol Metabolism
Tln1	-0.392	4.39e-06	0.000192	Focal Adhesion Kinase, Platelet Degranulation
Timp2	-0.88	4.9e-06	0.000211	ECM Degradation, Neutrophil Degranulation
Oasl1	-1.03	5.16e-06	0.00022	Type I Interferon, Type II Interferon
Xaf1	-0.977	5.59e-06	0.000236	Type I Interferon
Il10ra	-1.34	6.34e-06	0.000265	Cytokine Signaling
Fgb	1.01	6.7e-06	0.000277	Platelet Degranulation, TLR Signaling
Pparg	-1.22	7.04e-06	0.000285	EMT, Myofibroblast Regulation, PPAR Signaling
Dock2	-0.976	7.11e-06	0.000285	Neutrophil Degranulation, Phagocytic Cell Function
Aldh3a2	0.653	7e-06	0.000285	Fatty Acid Metabolism, Gluconeogenesis
Uqcrh	0.289	7.6e-06	0.000295	Fatty Acid Metabolism
Cfhr1	0.597	7.52e-06	0.000295	Complement Activation
Cyp2c29	1.43	7.5e-06	0.000295	Fatty Acid Metabolism
Nceh1	0.835	8.13e-06	0.000312	Cholesterol Metabolism
Atp6v1e1	-0.203	8.95e-06	0.000341	Phagocytic Cell Function, mTOR
Sorbs1	-0.542	9.46e-06	0.000357	PPAR Signaling
Chuk	0.414	9.57e-06	0.000357	Endotoxin Response, Granulocyte Activity, Inflammasome, MAPK Cell Stress, NF-kb, PI3K-Akt, Programmed Cell Death, TLR Signaling, mTOR
Cyp4a12a	2.16	9.75e-06	0.000361	Fatty Acid Metabolism, PPAR Signaling
Lgmn	-0.643	1.01e-05	0.000372	MHC Class II Antigen Presentation, TLR Signaling
Loxl2	-2.15	1.13e-05	0.000411	Collagen Biosynthesis & Modification, EMT, Myofibroblast Regulation
Loxl1	-1.73	1.15e-05	0.000414	Collagen Biosynthesis & Modification
Traf2	-0.462	1.18e-05	0.00042	MAPK Cell Stress, NF-kb, Programmed Cell Death, Proteotoxic Stress
Txn2	0.288	1.19e-05	0.00042	Oxidative Stress
Pdgfrb	-1.53	1.29e-05	0.000443	MAPK Cell Stress, PDGF Signaling, PI3K-Akt
P3h3	-1.41	1.29e-05	0.000443	Collagen Biosynthesis & Modification
Aldh9a1	0.35	1.28e-05	0.000443	Fatty Acid Metabolism, Gluconeogenesis
Nckap1l	-1.2	1.32e-05	0.000449	Angiogenesis, Neutrophil Degranulation
Vamp8	0.368	1.35e-05	0.000457	Autophagy, Neutrophil Degranulation
C3	0.928	1.38e-05	0.000462	Adenosine Pathway, Complement Activation, Neutrophil Degranulation
App	-0.539	1.44e-05	0.000476	Adenosine Pathway, ECM Synthesis, Endotoxin Response, Inflammasome, Platelet Degranulation, TLR Signaling
Casp4	-1.73	1.5e-05	0.000495	Inflammasome
Cox6a1	0.236	1.63e-05	0.000533	Fatty Acid Metabolism
Icam1	-1.11	1.72e-05	0.000557	NF-kb, Type II Interferon
Ppara	0.5	1.92e-05	0.000615	Insulin Resistance, PPAR Signaling
P4hb	-0.451	1.95e-05	0.00062	Collagen Biosynthesis & Modification, Oxidative Stress, Proteotoxic Stress
H2-M3	-1.38	2.13e-05	0.000672	Neutrophil Degranulation, Type I Interferon, Type II Interferon
H2-K1	-0.351	2.18e-05	0.000683	Neutrophil Degranulation, Type I Interferon, Type II Interferon
Irf8	-0.83	2.24e-05	0.000697	Type I Interferon, Type II Interferon
Arhgef6	-1.23	2.44e-05	0.000746	Adenosine Pathway
Itga1	-0.394	2.46e-05	0.000746	ECM Synthesis, Focal Adhesion Kinase, PI3K-Akt
Ppm1a	0.27	2.46e-05	0.000746	MAPK Cell Stress, TGF-beta, mTOR
Src	-1.75	2.66e-05	0.0008	Angiogenesis, EMT, Focal Adhesion Kinase, PDGF Signaling
Relb	-2.18	2.79e-05	0.000828	MAPK Cell Stress, NF-kb
C8b	1.58	2.78e-05	0.000828	Complement Activation
Ddr2	-0.971	3.09e-05	0.000909	EMT
Myd88	0.622	3.26e-05	0.000952	Endotoxin Response, Inflammasome, MAPK Cell Stress, NF-kb, TLR Signaling
Gbp5	-1.27	3.67e-05	0.00106	Type II Interferon
Slc2a2	-0.471	3.72e-05	0.00106	De Novo Lipogenesis, Insulin Resistance
Slc25a13	0.438	3.73e-05	0.00106	Gluconeogenesis
Vcam1	-1.14	3.98e-05	0.00113	NF-kb, Type II Interferon
Pkhd1	-1.2	4.18e-05	0.00116
Tgfbr1	-0.512	4.2e-05	0.00116	Cytokine Signaling, EMT, MAPK Cell Stress, TGF-beta, Th17 Differentiation
Ikbkb	-0.261	4.13e-05	0.00116	Endotoxin Response, Granulocyte Activity, Inflammasome, Insulin Resistance, MAPK Cell Stress, NF-kb, PI3K-Akt, Programmed Cell Death, TLR Signaling, mTOR
Csnk2b	0.2	4.21e-05	0.00116	Cell Cycle, EMT, NF-kb, Neutrophil Degranulation, Wnt
Tgfb1	-0.568	4.5e-05	0.00123	Cell Cycle, Cytokine Signaling, ECM Synthesis, EMT, MAPK Cell Stress, Myofibroblast Regulation, Platelet Degranulation, TGF-beta, Th17 Differentiation
Ifngr1	-0.438	5.34e-05	0.00142	Cytokine Signaling, M1 Activation, M2 Activation, Th1 Differentiation, Type II Interferon
Psmb7	0.297	5.23e-05	0.00142	Cell Cycle, Granulocyte Activity, Hypoxia, Neutrophil Degranulation
Pgm2	0.31	5.27e-05	0.00142	De Novo Lipogenesis, Gluconeogenesis, Neutrophil Degranulation
Pck1	1.67	5.35e-05	0.00142	Gluconeogenesis, Insulin Resistance, PI3K-Akt, PPAR Signaling
Bcl2	-1.67	5.96e-05	0.00158	Autophagy, EMT, Focal Adhesion Kinase, Hedgehog Signaling, Inflammasome, NF-kb, PI3K-Akt, Programmed Cell Death, Proteotoxic Stress
Snai2	-1.05	6.86e-05	0.0018	EMT
Plin4	-2.07	7.13e-05	0.00185	PPAR Signaling
Arg1	0.413	7.15e-05	0.00185	Neutrophil Degranulation
Hspg2	-0.578	7.21e-05	0.00186	Adenosine Pathway, ECM Degradation, ECM Synthesis
Fcgr4	-0.965	7.51e-05	0.0019	Neutrophil Degranulation
Ctnnb1	-0.186	7.47e-05	0.0019	Angiogenesis, EMT, Focal Adhesion Kinase, Inflammasome, Wnt
Plg	0.496	7.55e-05	0.0019	ECM Degradation, PDGF Signaling, Platelet Degranulation
Kras	-0.487	7.69e-05	0.00193	Angiogenesis, Autophagy, EMT, Granulocyte Activity, Insulin Signaling, MAPK Cell Stress, PDGF Signaling, PI3K-Akt, Programmed Cell Death, mTOR
Uqcrb	0.281	7.84e-05	0.00195	Fatty Acid Metabolism
Cyp2e1	0.814	8.1e-05	0.002	Proteotoxic Stress
Ctsd	-0.374	8.3e-05	0.00204	Autophagy, ECM Degradation, MHC Class II Antigen Presentation, Neutrophil Degranulation, Programmed Cell Death
Fst	-1.79	9.2e-05	0.00223	TGF-beta
Lpl	1.05	9.11e-05	0.00223	Adenosine Pathway, Cholesterol Metabolism, PPAR Signaling
Hsp90ab1	0.292	9.3e-05	0.00224	Cell Cycle, Inflammasome, Neutrophil Degranulation, PI3K-Akt, Proteotoxic Stress, Th17 Differentiation
Isg15	-0.68	0.000102	0.00245	Type I Interferon
Lamc1	-0.719	0.000113	0.00268	ECM Degradation, ECM Synthesis, Focal Adhesion Kinase, PI3K-Akt
Ndufc1	0.293	0.000113	0.00268	Fatty Acid Metabolism
Cyp1a2	0.781	0.000118	0.00277	Fatty Acid Metabolism
Ndufs3	0.224	0.000119	0.00279	Fatty Acid Metabolism
Psen2	0.273	0.000124	0.00289	Notch
Casp12	-1.01	0.000131	0.00302	Programmed Cell Death, Proteotoxic Stress
Itga9	-0.531	0.000132	0.00302	ECM Synthesis, Focal Adhesion Kinase, PI3K-Akt
Pecam1	-0.367	0.000145	0.00331	Neutrophil Degranulation, Platelet Degranulation
Ckap4	-1.26	0.000151	0.00338	Neutrophil Degranulation, Proteotoxic Stress
Nid2	-0.93	0.000149	0.00338	ECM Synthesis
Fcer1g	-0.738	0.000152	0.00338	Granulocyte Activity, Neutrophil Degranulation
Hmox1	-0.572	0.000151	0.00338	EMT
Col4a2	-0.876	0.000156	0.00347	Collagen Biosynthesis & Modification, ECM Degradation, ECM Synthesis, Focal Adhesion Kinase, PDGF Signaling, PI3K-Akt
Ube2n	-0.265	0.000159	0.00351	Cell Cycle, Endotoxin Response, Granulocyte Activity, Inflammasome, TLR Signaling
Ywhag	-0.226	0.00016	0.00351	Cell Cycle, De Novo Lipogenesis, PI3K-Akt
Klkb1	0.464	0.000168	0.00367	ECM Degradation
Ccs	0.313	0.000176	0.00383	Oxidative Stress
Gpr65	-0.905	0.000193	0.00416	Adenosine Pathway
Tnfsf10	-0.822	0.000194	0.00417	Cytokine Signaling, Programmed Cell Death
Plcg2	-0.992	0.000218	0.00466	Angiogenesis, Endotoxin Response, Granulocyte Activity, NF-kb, Phagocytic Cell Function, TLR Signaling
Vav1	-0.964	0.000231	0.0049	Angiogenesis, Focal Adhesion Kinase, Granulocyte Activity, Phagocytic Cell Function
Tlr8	-1.1	0.000236	0.00498	TLR Signaling
Adh1	0.322	0.000253	0.0053	Fatty Acid Metabolism, Gluconeogenesis
Pcx	-0.273	0.000275	0.00573	Gluconeogenesis
Fli1	-0.733	0.000279	0.00579	Myofibroblast Regulation
Ap1s1	-0.391	0.000297	0.00614	MHC Class II Antigen Presentation
Adam17	-0.312	0.00036	0.00739	ECM Degradation, EMT, Notch
Tgfbr2	-0.521	0.000385	0.00787	Cytokine Signaling, MAPK Cell Stress, TGF-beta, Th17 Differentiation
Csnk1e	-0.758	0.000397	0.00807	Cell Cycle, Hedgehog Signaling, Wnt
Cdkn2c	-0.853	0.000406	0.0082	Cell Cycle, SASP
Ndufb8	0.298	0.00041	0.00824	Fatty Acid Metabolism
Birc3	-0.453	0.000413	0.00827	Endotoxin Response, Focal Adhesion Kinase, Inflammasome, NF-kb, Programmed Cell Death, TLR Signaling
Cbl	-0.458	0.000421	0.00838	TGF-beta
Insr	0.328	0.000441	0.00874	Insulin Resistance, Insulin Signaling, MAPK Cell Stress, PI3K-Akt, mTOR
Anapc10	-0.3	0.000452	0.00891	Cell Cycle, SASP
Mfap3	-0.438	0.000466	0.00909	ECM Synthesis
Notch1	-0.366	0.000464	0.00909	EMT, Myofibroblast Regulation, Notch, Th2 Differentiation
Prdx6	0.755	0.000497	0.00965	Neutrophil Degranulation, Oxidative Stress
Flt4	-0.659	0.000513	0.00986	MAPK Cell Stress, PI3K-Akt
Pltp	0.939	0.00051	0.00986	Cholesterol Metabolism, PPAR Signaling
Sugt1	0.245	0.000522	0.00999	Inflammasome
Cd86	-1.56	0.000616	0.0115	TLR Signaling
Hck	-1.05	0.00061	0.0115	Phagocytic Cell Function
F8	-0.346	0.000611	0.0115	Platelet Degranulation
Fas	0.389	0.000614	0.0115	Cytokine Signaling, MAPK Cell Stress, Programmed Cell Death
Fgg	0.686	0.000623	0.0116	Platelet Degranulation, TLR Signaling
Gbp3	-1.86	0.000647	0.012	Type II Interferon
Fga	0.692	0.000686	0.0127	Platelet Degranulation, TLR Signaling
Abca1	0.289	0.00071	0.0131	Cholesterol Metabolism
Cfh	1.44	0.00072	0.0132	Complement Activation
Sirt1	0.311	0.00076	0.0139	Epigenetic Modification, Proteotoxic Stress
Lrp1	0.382	0.000811	0.0147	Adenosine Pathway, Cholesterol Metabolism
F11r	-0.189	0.00082	0.0148	TGF-beta
C9	-0.545	0.000857	0.0154	Complement Activation
Tek	-0.429	0.000868	0.0155	MAPK Cell Stress, PI3K-Akt
Lrrc32	-0.778	0.000927	0.0165	TGF-beta
Apoc3	-0.331	0.000941	0.0167	Adenosine Pathway, Cholesterol Metabolism, PPAR Signaling
Ncf1	-0.717	0.000976	0.0171	Angiogenesis, Oxidative Stress, Phagocytic Cell Function
Ctsb	-0.259	0.000974	0.0171	Autophagy, Collagen Biosynthesis & Modification, ECM Degradation, MHC Class II Antigen Presentation, Neutrophil Degranulation, Programmed Cell Death, TLR Signaling
Cox6b1	0.233	0.00102	0.0178	Fatty Acid Metabolism
Nfkb1	-0.366	0.00103	0.018	Inflammasome, NF-kb
H2-Q1	-2.22	0.00104	0.0181	Neutrophil Degranulation, Type I Interferon, Type II Interferon
Fgd2	-1.63	0.00107	0.0186	Adenosine Pathway
Arhgap35	0.259	0.00111	0.0191	Focal Adhesion Kinase
Col14a1	-0.636	0.00113	0.0194	Collagen Biosynthesis & Modification, ECM Degradation
Ocln	0.442	0.00114	0.0194	EMT
Cyp27a1	0.451	0.00118	0.02	Cholesterol Metabolism, PPAR Signaling
Kng2	0.218	0.00124	0.0209	Adenosine Pathway, Platelet Degranulation
Zfyve16	-0.422	0.00126	0.0211	TGF-beta
Ppp2ca	-0.172	0.0013	0.0218	Adenosine Pathway, Autophagy, Cell Cycle, Endotoxin Response, PI3K-Akt, TGF-beta, TLR Signaling
Reln	-0.408	0.00134	0.0223	ECM Synthesis, Focal Adhesion Kinase, PI3K-Akt
Amotl1	-0.402	0.00141	0.0234	Hippo Pathway
Hsd17b4	0.27	0.00149	0.0246	De Novo Lipogenesis, Fatty Acid Metabolism
Ccl19	-1.02	0.00152	0.025	Chemokine Signaling, Cytokine Signaling, NF-kb
Arrb1	-0.379	0.00154	0.0251	Adenosine Pathway, Hedgehog Signaling, MAPK Cell Stress
Kng1	0.317	0.00153	0.0251	Adenosine Pathway, Platelet Degranulation
Ppard	-0.733	0.00159	0.0259	Fatty Acid Metabolism, PPAR Signaling, Wnt
Fabp5	1.65	0.00165	0.0266	Neutrophil Degranulation, PPAR Signaling
Fgl2	-0.672	0.00171	0.0276	Neutrophil Degranulation
Fgf21	-0.866	0.00172	0.0277	MAPK Cell Stress, PI3K-Akt
Jag1	-0.511	0.00176	0.0281	EMT, Notch, Th2 Differentiation
Egfr	1.4	0.00182	0.0289	Adenosine Pathway, EMT, MAPK Cell Stress, PI3K-Akt
Cd34	-1.24	0.00192	0.0304	Myofibroblast Regulation
Jak1	-0.209	0.00196	0.0309	PI3K-Akt, Th1 Differentiation, Th17 Differentiation, Type I Interferon, Type II Interferon
Ddit3	-0.626	0.00201	0.0316	MAPK Cell Stress, Programmed Cell Death, Proteotoxic Stress
Hikeshi	0.354	0.00206	0.0322	Proteotoxic Stress
Egr1	-0.983	0.00208	0.0324	EMT, Type I Interferon
Flnb	-0.249	0.00231	0.0359	Focal Adhesion Kinase, MAPK Cell Stress
Ndufb6	0.168	0.00233	0.0361	Fatty Acid Metabolism
Pde3b	0.324	0.00241	0.037	Adenosine Pathway, Insulin Signaling
Tcf7l2	0.339	0.00241	0.037	Wnt
Mmut	0.254	0.00249	0.0381	Fatty Acid Metabolism
Tm6sf2	0.438	0.0025	0.0381	Fatty Acid Metabolism
Nfam1	-0.974	0.00255	0.0386	Neutrophil Degranulation
Anapc1	-0.474	0.00256	0.0386	Cell Cycle, SASP
Akr1b8	-0.995	0.00258	0.0388	Adenosine Pathway
Seh1l	0.212	0.0027	0.0405	mTOR
Csnk2a1	0.15	0.00284	0.0424	Cell Cycle, NF-kb, Wnt
Igf1r	-0.678	0.0031	0.0462	Autophagy, EMT, Insulin Signaling, MAPK Cell Stress, PI3K-Akt, mTOR
Stat1	-0.37	0.00319	0.0472	Chemokine Signaling, M1 Activation, PDGF Signaling, TLR Signaling, Th1 Differentiation
Creb3	-0.335	0.00337	0.0497	Insulin Resistance, PI3K-Akt
Acta2	-1.22	0.0035	0.0515	EMT, Myofibroblast Regulation
Maml2	-0.642	0.00356	0.0521	Notch, Th1 Differentiation
Aim2	-0.93	0.0036	0.0525	Inflammasome
Aqp8	-1.43	0.00384	0.0558	Oxidative Stress
Sil1	0.261	0.00387	0.0558	Proteotoxic Stress
Spop	0.351	0.00385	0.0558	Hedgehog Signaling
Psmb1	0.264	0.00391	0.0563	Cell Cycle, Granulocyte Activity, Hypoxia, Neutrophil Degranulation
Ctsl	-0.289	0.00399	0.0572	Autophagy, Collagen Biosynthesis & Modification, ECM Degradation, MHC Class II Antigen Presentation, Programmed Cell Death, TLR Signaling
Sec24c	-0.2	0.00418	0.0597	MHC Class II Antigen Presentation, Proteotoxic Stress
Rock2	-0.498	0.00425	0.0605	Angiogenesis, EMT, Focal Adhesion Kinase, Wnt
Lyn	-0.283	0.00433	0.0613	Cell Cycle, Granulocyte Activity, NF-kb, Phagocytic Cell Function
Uqcrfs1	0.117	0.00452	0.0638	Fatty Acid Metabolism
Tlr4	-0.491	0.0048	0.0675	Endotoxin Response, NF-kb, PI3K-Akt, TLR Signaling
Ncoa2	0.234	0.0049	0.0687	Epigenetic Modification
Braf	0.259	0.00492	0.0688	EMT, Focal Adhesion Kinase, MAPK Cell Stress, mTOR
Csf1r	-0.394	0.005	0.0695	Cytokine Signaling, MAPK Cell Stress, PI3K-Akt
Stat5a	-0.335	0.0053	0.0735	EMT, PDGF Signaling, Th2 Differentiation
Il1r1	0.932	0.00547	0.0755	Cytokine Signaling, MAPK Cell Stress, NF-kb, Th17 Differentiation
Cd163	2.33	0.00559	0.077
Apoh	0.267	0.00599	0.0821	Cholesterol Metabolism, Platelet Degranulation
Tpr	-0.209	0.00662	0.0901	Cell Cycle, Proteotoxic Stress
Sos1	0.261	0.00661	0.0901	Granulocyte Activity, Insulin Signaling, MAPK Cell Stress, PDGF Signaling, PI3K-Akt, mTOR
Igf1	0.342	0.00685	0.093	Insulin Signaling, MAPK Cell Stress, PI3K-Akt, Platelet Degranulation, mTOR
Masp1	-0.203	0.00698	0.0945	Complement Activation
Gnptab	-0.391	0.00731	0.0982	De Novo Lipogenesis
Itpr2	0.296	0.00728	0.0982	Adenosine Pathway, Angiogenesis, Granulocyte Activity, Programmed Cell Death
Plcb2	-0.922	0.00751	0.101	Adenosine Pathway, Wnt
Pdgfb	-0.709	0.00782	0.104	EMT, MAPK Cell Stress, PDGF Signaling, PI3K-Akt, Platelet Degranulation
Cyp8b1	-0.614	0.0084	0.111	Fatty Acid Metabolism, PPAR Signaling
Abcb11	0.258	0.00832	0.111	Cholesterol Metabolism
Peli2	0.32	0.00855	0.113	Endotoxin Response, TLR Signaling
Cfhr2	0.347	0.0086	0.113	Complement Activation
Map2k1	-0.134	0.00865	0.114	MAPK Cell Stress, PI3K-Akt
Serpine1	1.38	0.00872	0.114	ECM Synthesis, Platelet Degranulation, TGF-beta
Hsbp1	-0.258	0.00955	0.124	Proteotoxic Stress
Bax	-0.312	0.00963	0.125	Programmed Cell Death, Proteotoxic Stress
Irf1	-0.267	0.01	0.13	Type I Interferon, Type II Interferon
Osbpl5	0.681	0.0101	0.13	Cholesterol Metabolism
Ifi35	-0.212	0.0105	0.135	Type I Interferon
Fabp4	-1	0.0115	0.147	PPAR Signaling
Hsp90aa1	0.445	0.012	0.153	Angiogenesis, Cell Cycle, EMT, Neutrophil Degranulation, PI3K-Akt, Proteotoxic Stress, Th17 Differentiation
Parp1	-0.192	0.0122	0.156	EMT, NF-kb, Programmed Cell Death, TGF-beta
Sdc3	-0.444	0.0126	0.16	Adenosine Pathway
Cxcl11	-0.684	0.0127	0.161	Chemokine Signaling, Cytokine Signaling, TLR Signaling
Chmp4b	-0.164	0.0132	0.166	Autophagy
Ssr2	-0.174	0.0133	0.167	Proteotoxic Stress
Cxcl1	0.922	0.0145	0.181	Chemokine Signaling, Cytokine Signaling, NF-kb
Pccb	0.139	0.0155	0.193	Fatty Acid Metabolism
Sp3	0.183	0.0156	0.194	Myofibroblast Regulation
Crk	0.174	0.0166	0.206	Angiogenesis, Focal Adhesion Kinase, MAPK Cell Stress, PDGF Signaling, Phagocytic Cell Function
Selenos	0.262	0.0166	0.206	Proteotoxic Stress
Apcs	0.804	0.0169	0.208	Myofibroblast Regulation
Apob	-0.189	0.0171	0.21	Adenosine Pathway, Cholesterol Metabolism, TLR Signaling
Ywhae	0.102	0.0171	0.21	Cell Cycle, De Novo Lipogenesis, Hippo Pathway, PI3K-Akt, Proteotoxic Stress
Calm1	-0.216	0.0186	0.226	Adenosine Pathway, Angiogenesis, Granulocyte Activity, Platelet Degranulation
Smad2	0.197	0.0186	0.226	Cell Cycle, EMT, Myofibroblast Regulation, TGF-beta, Th17 Differentiation
Pik3c3	0.37	0.0186	0.226	Autophagy, Insulin Signaling, TLR Signaling
Furin	0.119	0.019	0.229	ECM Degradation, ECM Synthesis, PDGF Signaling, TGF-beta
Smurf1	-0.667	0.0205	0.246	Hedgehog Signaling, TGF-beta
Ogt	0.166	0.0204	0.246	Epigenetic Modification, Insulin Resistance
Peli1	0.191	0.0205	0.246	Endotoxin Response, TLR Signaling
Ifi27	-0.3	0.0221	0.264	Type I Interferon
Serping1	0.311	0.0222	0.264	Complement Activation, Platelet Degranulation
Adh4	0.461	0.0227	0.269	Fatty Acid Metabolism, Gluconeogenesis
Adpgk	0.228	0.0237	0.281	De Novo Lipogenesis, Gluconeogenesis
Il1rap	0.268	0.0242	0.286	Cytokine Signaling, MAPK Cell Stress, Th17 Differentiation
Rapgef2	-0.158	0.0252	0.297	MAPK Cell Stress
Banf1	0.135	0.0259	0.303	Cell Cycle
Itch	0.205	0.0263	0.307	Inflammasome
Sufu	-0.278	0.0274	0.32	Hedgehog Signaling
Rapgef1	0.136	0.028	0.326	Focal Adhesion Kinase, PDGF Signaling
Numb	0.169	0.0286	0.331	EMT, Notch
Ctbp2	-0.45	0.0288	0.332	Notch, Wnt
Smad3	-0.236	0.0287	0.332	Cell Cycle, EMT, Myofibroblast Regulation, TGF-beta, Th17 Differentiation, Wnt
Atf4	-0.203	0.0296	0.341	MAPK Cell Stress, PI3K-Akt, Programmed Cell Death, Proteotoxic Stress
Atp7a	-0.296	0.0301	0.344	Oxidative Stress
Slc37a4	-0.201	0.0301	0.344	Gluconeogenesis
Capn5	-0.465	0.0318	0.362	ECM Degradation
Xbp1	0.368	0.0328	0.372	Proteotoxic Stress
Ilk	-0.11	0.0339	0.384	EMT, Focal Adhesion Kinase, PPAR Signaling
Mbtps2	-0.313	0.0353	0.399	De Novo Lipogenesis, Proteotoxic Stress
Rap1b	-0.114	0.0357	0.402	Focal Adhesion Kinase, MAPK Cell Stress, Neutrophil Degranulation
Flt1	-0.32	0.0389	0.437	EMT, MAPK Cell Stress, PI3K-Akt
Acsl4	0.262	0.039	0.437	Fatty Acid Metabolism, PPAR Signaling
Dll1	-0.949	0.0404	0.451	Notch, Th1 Differentiation
Nr1h3	0.152	0.0406	0.452	De Novo Lipogenesis, Insulin Resistance, PPAR Signaling
Oas1a/g	-0.706	0.0429	0.476	Type I Interferon, Type II Interferon
Jmjd4	0.288	0.0448	0.495	Myofibroblast Regulation
Amotl2	0.22	0.0477	0.526	Hippo Pathway
Ptk2b	0.153	0.0516	0.568	Angiogenesis
Stk4	-0.223	0.0524	0.575	Hippo Pathway, MAPK Cell Stress
Ywhaq	0.109	0.0529	0.579	Cell Cycle, De Novo Lipogenesis, PI3K-Akt
Ctnnd1	-0.106	0.0534	0.582	Angiogenesis, EMT
Acox2	0.167	0.0536	0.583	Fatty Acid Metabolism, PPAR Signaling
Lpcat1	-0.36	0.0553	0.598	Neutrophil Degranulation
Cebpa	0.144	0.0553	0.598	Epigenetic Modification
Atg2b	0.175	0.0559	0.603	Autophagy
Pik3cb	-0.126	0.0563	0.604	PI3K-Akt
Rps6kb2	0.239	0.0563	0.604	Autophagy, Insulin Resistance, PI3K-Akt, Phagocytic Cell Function, TGF-beta, mTOR
Tcf7l1	-0.384	0.0577	0.617	Wnt
Acsm3	0.179	0.0578	0.617	Fatty Acid Metabolism
Prkaa1	0.133	0.0585	0.623	Autophagy, Insulin Resistance, PI3K-Akt, mTOR
Cat	0.136	0.0597	0.634	Neutrophil Degranulation, Oxidative Stress
Mapk8	0.162	0.0617	0.653	Autophagy, EMT, Endotoxin Response, Focal Adhesion Kinase, Granulocyte Activity, Insulin Resistance, MAPK Cell Stress, Programmed Cell Death, Proteotoxic Stress, TLR Signaling, Wnt
Rac1	-0.0651	0.064	0.676	Angiogenesis, EMT, Granulocyte Activity, MAPK Cell Stress, Neutrophil Degranulation, PI3K-Akt, Phagocytic Cell Function, TLR Signaling, Wnt
Casp8	0.208	0.0658	0.691	Endotoxin Response, Inflammasome, Programmed Cell Death, TLR Signaling
Srebf1	0.367	0.0658	0.691	Insulin Resistance
Stat5b	-0.129	0.0682	0.713	Chemokine Signaling, EMT, PDGF Signaling, Th2 Differentiation
Casp3	-0.231	0.0687	0.717	ECM Degradation, Hippo Pathway, MAPK Cell Stress, Programmed Cell Death
Actr1a	-0.0979	0.0715	0.745	Cell Cycle, MHC Class II Antigen Presentation
Hsd11b1	-0.226	0.0731	0.755
Rora	0.149	0.0729	0.755	Th17 Differentiation
Kdm5d	0.185	0.0729	0.755	Epigenetic Modification
Xiap	0.161	0.0775	0.799	Focal Adhesion Kinase, NF-kb, Programmed Cell Death
Smad4	0.133	0.0801	0.823	Cell Cycle, EMT, TGF-beta, Th17 Differentiation, Wnt
Scd2	-0.807	0.0812	0.829	Fatty Acid Metabolism, PPAR Signaling
Cd36	0.265	0.081	0.829	Cholesterol Metabolism, ECM Synthesis, Endotoxin Response, Insulin Resistance, Neutrophil Degranulation, PPAR Signaling, Platelet Degranulation, TLR Signaling
Hc	0.244	0.0838	0.854	Adenosine Pathway, Complement Activation
Stat3	0.251	0.0848	0.862	Chemokine Signaling, EMT, Insulin Resistance, PDGF Signaling, SASP, Th17 Differentiation
Jak2	-0.156	0.0878	0.89	Cell Cycle, Chemokine Signaling, EMT, Epigenetic Modification, PI3K-Akt, Th1 Differentiation, Th17 Differentiation, Type II Interferon
Marco	1.47	0.0883	0.892	Phagocytic Cell Function
Acaca	-0.422	0.0916	0.924	De Novo Lipogenesis, Fatty Acid Metabolism
Nedd8	0.0595	0.0931	0.937	TGF-beta
H2-T23	-0.119	0.0943	0.946	MHC Class II Antigen Presentation, Type II Interferon
Adam9	0.107	0.0966	0.967	ECM Degradation
Slc25a10	-0.161	0.0995	0.993	Gluconeogenesis
Depdc5	-0.177	0.0999	0.995	mTOR
Il1b	-0.75	0.186	1	Cytokine Signaling, EMT, MAPK Cell Stress, NF-kb, TLR Signaling, Th17 Differentiation
Kif3a	-0.403	0.218	1	Hedgehog Signaling, MHC Class II Antigen Presentation
Skp2	-0.345	0.373	1	Cell Cycle, mTOR
Maml3	-0.319	0.159	1	Notch, Th1 Differentiation
Fasn	-0.272	0.552	1	De Novo Lipogenesis, Fatty Acid Metabolism
Fpr1	-0.218	0.531	1	Adenosine Pathway, Neutrophil Degranulation
Prkca	-0.208	0.109	1	Adenosine Pathway, Angiogenesis, Cell Cycle, EMT, MAPK Cell Stress, PI3K-Akt, Phagocytic Cell Function, Wnt, mTOR
Cd19	-0.207	0.464	1	Complement Activation, PI3K-Akt
Maf	-0.204	0.117	1	Th2 Differentiation
Anapc7	-0.201	0.182	1	Cell Cycle, SASP
Isg20	-0.189	0.414	1	Type I Interferon
Csnk1d	-0.185	0.139	1	Cell Cycle, Hedgehog Signaling
Cdh5	-0.184	0.134	1	Angiogenesis
Ern1	-0.176	0.188	1	Autophagy, Programmed Cell Death, Proteotoxic Stress
H2-Q10	-0.164	0.221	1	MHC Class II Antigen Presentation, Type II Interferon
Apoa1	-0.162	0.188	1	Adenosine Pathway, Cholesterol Metabolism, PPAR Signaling, Platelet Degranulation
Nf1	-0.131	0.202	1	EMT, MAPK Cell Stress
Sec61b	-0.128	0.167	1	Proteotoxic Stress
Ski	-0.128	0.278	1	TGF-beta
Cyp2j6	-0.122	0.387	1	Fatty Acid Metabolism
Derl2	-0.117	0.26	1	Proteotoxic Stress
E2f4	-0.117	0.394	1	Cell Cycle, TGF-beta
Irs1	-0.117	0.525	1	Autophagy, Insulin Resistance, Insulin Signaling, PI3K-Akt, mTOR
Akt1	-0.114	0.13	1	PI3K-Akt
Ccn2	-0.114	0.782	1	EMT, Myofibroblast Regulation
Prkag1	-0.11	0.394	1	Autophagy, Insulin Resistance, mTOR
Kdm2a	-0.109	0.118	1	Epigenetic Modification
Bcl2l1	-0.109	0.275	1	Autophagy, EMT, Inflammasome, NF-kb, PI3K-Akt, Programmed Cell Death
Prkdc	-0.109	0.522	1	Cell Cycle, Inflammasome
Crebbp	-0.107	0.127	1	Cell Cycle, Epigenetic Modification, Hypoxia, Inflammasome, Notch, Proteotoxic Stress, TGF-beta, Wnt
Csnk1g3	-0.106	0.389	1	Hedgehog Signaling
Hcfc1	-0.103	0.228	1	Epigenetic Modification
Ap1g1	-0.102	0.106	1	MHC Class II Antigen Presentation
Plcb3	-0.0921	0.373	1	Adenosine Pathway, Wnt
Gsk3b	-0.0918	0.183	1	Cell Cycle, De Novo Lipogenesis, EMT, Focal Adhesion Kinase, Hedgehog Signaling, Insulin Resistance, PI3K-Akt, Proteotoxic Stress, Wnt, mTOR
Trrap	-0.0889	0.458	1	Epigenetic Modification
F5	-0.088	0.248	1	Platelet Degranulation
Ube2d2a	-0.0861	0.248	1	Endotoxin Response, Granulocyte Activity, Hypoxia, Proteotoxic Stress, TLR Signaling
Notch2	-0.0859	0.238	1	EMT, Notch, Th2 Differentiation
Dapk1	-0.0857	0.429	1	Autophagy, EMT
Bcap31	-0.0786	0.112	1	Proteotoxic Stress
Csnk1a1	-0.0717	0.108	1	Hedgehog Signaling, Wnt
Creb1	-0.0695	0.594	1	Adenosine Pathway, Endotoxin Response, Insulin Resistance, PI3K-Akt, TLR Signaling
Ldlrap1	-0.0675	0.287	1	Cholesterol Metabolism
Dusp7	-0.0623	0.518	1	Endotoxin Response, MAPK Cell Stress, TLR Signaling
Pros1	-0.0622	0.523	1	Complement Activation, Platelet Degranulation
Pik3ca	-0.0618	0.276	1	PI3K-Akt
Tradd	-0.0609	0.677	1	MAPK Cell Stress, NF-kb, Programmed Cell Death
Tjp1	-0.0604	0.323	1	Hippo Pathway
Crp	-0.0549	0.581	1	Complement Activation
Ywhab	-0.0541	0.394	1	Cell Cycle, De Novo Lipogenesis, Hippo Pathway, PI3K-Akt, mTOR
Dll4	-0.0517	0.78	1	Notch, Th1 Differentiation
Itgb1	-0.0509	0.218	1	ECM Synthesis, EMT, Focal Adhesion Kinase, PI3K-Akt
Nr1h2	-0.0489	0.54	1	Insulin Resistance
Kat6a	-0.0476	0.522	1	Epigenetic Modification
Ncor2	-0.0471	0.649	1	Epigenetic Modification, Notch, TGF-beta
Txn1	-0.0463	0.367	1	Inflammasome, Oxidative Stress
Mapk9	-0.0463	0.395	1	Autophagy, Endotoxin Response, Focal Adhesion Kinase, Granulocyte Activity, Insulin Resistance, MAPK Cell Stress, Programmed Cell Death, Proteotoxic Stress, TLR Signaling, Wnt
Rnf111	-0.0458	0.66	1	EMT, TGF-beta
Cdh2	-0.0416	0.406	1	EMT
Prkag2	-0.038	0.751	1	Autophagy, Fatty Acid Metabolism, Insulin Resistance, mTOR
Ap2s1	-0.0326	0.229	1	MHC Class II Antigen Presentation
Il6st	-0.0322	0.697	1	Cytokine Signaling, Th17 Differentiation
Smad6	-0.0319	0.673	1	TGF-beta
Ssr4	-0.0314	0.731	1	Proteotoxic Stress
Ptpn11	-0.0284	0.601	1	Endotoxin Response, Insulin Resistance, Insulin Signaling, PDGF Signaling, TLR Signaling, Type I Interferon, Type II Interferon
Txndc5	-0.0273	0.763	1	Neutrophil Degranulation, Proteotoxic Stress
Rela	-0.0272	0.783	1	Inflammasome, NF-kb
Mob1b	-0.0245	0.748	1	Hippo Pathway
Elovl6	-0.023	0.954	1	De Novo Lipogenesis, Fatty Acid Metabolism
Ube4b	-0.0226	0.77	1	Proteotoxic Stress
Derl1	-0.0202	0.927	1	Proteotoxic Stress
Phykpl	-0.0175	0.811	1	ECM Degradation
Sp1	-0.0151	0.867	1	EMT, Myofibroblast Regulation, TGF-beta
Ep400	-0.00892	0.934	1	Epigenetic Modification
Pdha1	-0.00642	0.892	1	De Novo Lipogenesis, Gluconeogenesis
Atf7ip	-0.00352	0.948	1	Epigenetic Modification
Fnip2	-0.00207	0.986	1	mTOR
Wwc1	0.00361	0.977	1	Hippo Pathway
Phlpp1	0.00557	0.944	1	PI3K-Akt
Kansl1	0.00775	0.917	1	Epigenetic Modification
Parp4	0.0103	0.883	1	Programmed Cell Death
Ero1l	0.0125	0.906	1	Oxidative Stress, Proteotoxic Stress
Ndufa1	0.016	0.687	1	Fatty Acid Metabolism
Prkacb	0.018	0.825	1	Angiogenesis, Autophagy, Hedgehog Signaling, MAPK Cell Stress, Wnt
Ptk2	0.0191	0.841	1	Angiogenesis, EMT, Focal Adhesion Kinase, Myofibroblast Regulation, PI3K-Akt
Cflar	0.0214	0.799	1	Autophagy, NF-kb, Programmed Cell Death
Cpt1a	0.027	0.809	1	Fatty Acid Metabolism, Insulin Resistance, PPAR Signaling
Kmt2d	0.0287	0.782	1	Epigenetic Modification
Ppargc1a	0.0307	0.847	1	Insulin Resistance
Htra2	0.0321	0.804	1	Programmed Cell Death
Serpinf1	0.036	0.614	1	Wnt
Ptpn12	0.0377	0.59	1	PDGF Signaling
Pde2a	0.0398	0.708	1	Adenosine Pathway
Lamtor2	0.0407	0.281	1	Autophagy, Neutrophil Degranulation, mTOR
Lats2	0.0446	0.641	1	Hippo Pathway
Scd1	0.0446	0.908	1	Fatty Acid Metabolism, PPAR Signaling
Adipor1	0.046	0.512	1	Fatty Acid Metabolism
Ncstn	0.0478	0.472	1	ECM Degradation, EMT, Neutrophil Degranulation, Notch
Mylk	0.0509	0.427	1	Focal Adhesion Kinase
Fadd	0.0509	0.677	1	Endotoxin Response, Programmed Cell Death, TLR Signaling
Ndufs5	0.052	0.432	1	Fatty Acid Metabolism
Erp29	0.0522	0.447	1	Proteotoxic Stress
Dock1	0.053	0.558	1	Angiogenesis, Focal Adhesion Kinase
Alad	0.055	0.364	1	De Novo Lipogenesis, Neutrophil Degranulation
Hadh	0.0564	0.386	1	Fatty Acid Metabolism
Cul1	0.0577	0.344	1	Cell Cycle, Endotoxin Response, Granulocyte Activity, Hedgehog Signaling, Proteotoxic Stress, TGF-beta, TLR Signaling, Wnt
Got2	0.0597	0.328	1	Gluconeogenesis
Mapk1	0.06	0.299	1	MAPK Cell Stress, PI3K-Akt
Atp6v1f	0.0635	0.176	1	Phagocytic Cell Function, mTOR
Psmd13	0.065	0.282	1	Cell Cycle, Granulocyte Activity, Hypoxia, Neutrophil Degranulation
Cfi	0.0663	0.489	1	Complement Activation
Skp1a	0.0678	0.262	1	Cell Cycle, Endotoxin Response, Granulocyte Activity, Proteotoxic Stress, TGF-beta, TLR Signaling, Wnt
Cdk4	0.0685	0.242	1	Cell Cycle, Epigenetic Modification, PI3K-Akt, SASP
Nr1h4	0.0688	0.427	1	Epigenetic Modification, Fatty Acid Metabolism
Mtor	0.0693	0.425	1	Angiogenesis, Autophagy, Insulin Resistance, PI3K-Akt, Proteotoxic Stress, Th17 Differentiation, mTOR
Psenen	0.0704	0.142	1	Notch
Ep300	0.0704	0.384	1	Cell Cycle, Epigenetic Modification, Hypoxia, Inflammasome, Notch, Proteotoxic Stress, TGF-beta, Wnt
Maml1	0.0712	0.23	1	Notch, Th1 Differentiation
Smarcc2	0.0737	0.135	1	Epigenetic Modification
Prdx1	0.0742	0.249	1	EMT, Oxidative Stress
Kdr	0.0769	0.319	1	Angiogenesis, MAPK Cell Stress, PI3K-Akt
Pik3r4	0.0769	0.342	1	Autophagy, Insulin Signaling, TLR Signaling
Casp6	0.077	0.343	1	Programmed Cell Death
Cul3	0.0784	0.105	1	Hedgehog Signaling
Itgb3	0.079	0.784	1	Angiogenesis, ECM Synthesis, EMT, Focal Adhesion Kinase, PI3K-Akt, Platelet Degranulation
Mtmr4	0.0794	0.435	1	Autophagy, TGF-beta
Fn1	0.084	0.391	1	ECM Synthesis, EMT, Focal Adhesion Kinase, PI3K-Akt, Platelet Degranulation
Irf3	0.0841	0.221	1	Endotoxin Response, Inflammasome, TLR Signaling, Type I Interferon, Type II Interferon
Bst2	0.0851	0.223	1	Neutrophil Degranulation, Type I Interferon
Ptpa	0.0857	0.155	1	Insulin Resistance
C6	0.0861	0.796	1	Complement Activation
Mef2a	0.0862	0.361	1	Endotoxin Response, TLR Signaling
Ptpn6	0.092	0.359	1	Neutrophil Degranulation, Type I Interferon, Type II Interferon
Lats1	0.0928	0.169	1	EMT, Hippo Pathway
Atp6v1g2	0.0948	0.589	1	Phagocytic Cell Function, mTOR
Ptpn1	0.095	0.378	1	Insulin Resistance, Type I Interferon, Type II Interferon
Rbx1	0.0983	0.14	1	Cell Cycle, Hypoxia, Proteotoxic Stress, TGF-beta, Wnt
Gpc4	0.1	0.324	1	Adenosine Pathway, Wnt
Erc1	0.102	0.409	1	NF-kb
Frs2	0.106	0.386	1	Insulin Signaling
Spopl	0.108	0.297	1	Hedgehog Signaling
Casp7	0.109	0.252	1	Programmed Cell Death
Aldh7a1	0.11	0.212	1	Fatty Acid Metabolism, Gluconeogenesis
Cxcl12	0.111	0.247	1	Chemokine Signaling, Cytokine Signaling, EMT, NF-kb
Hif1a	0.112	0.13	1	Autophagy, EMT, Hypoxia, Th17 Differentiation
Apc	0.113	0.177	1	Wnt
Traf6	0.115	0.201	1	Autophagy, Endotoxin Response, Granulocyte Activity, Inflammasome, MAPK Cell Stress, NF-kb, TLR Signaling
Tbl1xr1	0.115	0.232	1	Epigenetic Modification, Wnt
Hcar2	0.121	0.755	1	Adenosine Pathway
Eef2k	0.125	0.317	1	mTOR
Plcg1	0.126	0.221	1	Angiogenesis, Granulocyte Activity, NF-kb, PDGF Signaling, Phagocytic Cell Function
Gab1	0.132	0.178	1	Insulin Signaling
Crkl	0.133	0.168	1	Focal Adhesion Kinase, MAPK Cell Stress, PDGF Signaling, Phagocytic Cell Function
Mmrn1	0.134	0.265	1	Platelet Degranulation
Gas1	0.134	0.323	1	Hedgehog Signaling
Cpb2	0.143	0.163	1	Complement Activation
Vegfb	0.145	0.256	1	MAPK Cell Stress, PI3K-Akt, Platelet Degranulation
Hdac4	0.152	0.368	1	Myofibroblast Regulation
Ehmt1	0.17	0.286	1	Epigenetic Modification, SASP
Ptch1	0.172	0.202	1	Hedgehog Signaling
Mecp2	0.183	0.215	1	Myofibroblast Regulation
Daxx	0.185	0.395	1	MAPK Cell Stress, Programmed Cell Death
Acacb	0.221	0.584	1	Fatty Acid Metabolism, Insulin Resistance
C8a	0.231	0.41	1	Complement Activation
Saa1/2	0.252	0.724	1	Adenosine Pathway, Endotoxin Response, TLR Signaling
Prlr	0.255	0.271	1	Cytokine Signaling, PI3K-Akt
Scin	0.256	0.339	1	Phagocytic Cell Function
Jun	0.285	0.188	1	Endotoxin Response, Focal Adhesion Kinase, Granulocyte Activity, MAPK Cell Stress, Programmed Cell Death, SASP, TLR Signaling, Wnt
Pnpla3	0.341	0.658	1	Fatty Acid Metabolism
Cyp7a1	0.347	0.463	1	Cholesterol Metabolism, PPAR Signaling
Bmp10	0.378	0.147	1	Cytokine Signaling, ECM Synthesis, TGF-beta
