# Supplementary material for: Combination of an ACLY inhibitor with a GLP-1R agonist exerts additive benefits on nonalcoholic steatohepatitis and hepatic fibrosis in mice
Source: Cell Rep Med. 2023 Sep 19;4(9):101193. doi: 10.1016/j.xcrm.2023.101193 (PMC10518624; doi:10.1016/j.xcrm.2023.101193)
Supplement: Table S2. Downregulated genes and pathway annotations, related to Figure 3 [file mmc3.xlsx]

## Sheet: ST2
Uniquely Downregulated Genes by Combination Treatment
	Combo vs Control Log2(FC)	p-value	adjusted p-value	BemA vs Control Log2(FC)	p-value	adjusted p-value	Lira vs Control Log2(FC)	p-value	adjusted p-value	Pathway Annotations
Relb	-2.18	2.79e-05	0.000828	-0.808	0.0476	0.64	-1.2	0.00551	0.078	MAPK Cell Stress, NF-kb
Cxcr4	-2.15	2.94e-06	0.000136	-0.312	0.261	1	-0.58	0.0486	0.503	Chemokine Signaling, Cytokine Signaling, EMT, M2 Activation
Plin4	-2.07	7.13e-05	0.00185	-1.1	0.0148	0.257	-1.27	0.00586	0.0819	PPAR Signaling
Fst	-1.79	9.2e-05	0.00223	-0.704	0.045	0.61	-0.858	0.0181	0.211	TGF-beta
Bcl2	-1.67	5.96e-05	0.00158	-0.75	0.0171	0.285	-0.73	0.0196	0.227	Autophagy, EMT, Focal Adhesion Kinase, Hedgehog Signaling, Inflammasome, NF-kb, PI3K-Akt, Programmed Cell Death, Proteotoxic Stress
Fgd2	-1.63	0.00107	0.0186	-1.06	0.0166	0.282	-1.06	0.0166	0.198	Adenosine Pathway
Cd86	-1.56	0.000616	0.0115	-0.653	0.079	0.95	-0.397	0.266	1	TLR Signaling
Cd34	-1.24	0.00192	0.0304	-0.614	0.0823	0.98	-0.939	0.0123	0.155	Myofibroblast Regulation
Nckap1l	-1.2	1.32e-05	0.000449	-0.645	0.00445	0.104	-0.666	0.00356	0.0539	Angiogenesis, Neutrophil Degranulation
Tlr8	-1.1	0.000236	0.00498	-0.814	0.00281	0.0737	-0.639	0.0133	0.166	TLR Signaling
Snai2	-1.05	6.86e-05	0.0018	0.00144	0.994	1	-0.202	0.328	1	EMT
Hck	-1.05	0.00061	0.0115	-0.684	0.0129	0.233	-0.306	0.225	1	Phagocytic Cell Function
Cybb	-1.02	1.16e-06	6.63e-05	-0.383	0.0158	0.27	-0.437	0.00696	0.0955	Angiogenesis, Neutrophil Degranulation, Oxidative Stress, Phagocytic Cell Function
Ccl19	-1.02	0.00152	0.025	-0.808	0.0078	0.159	-0.653	0.0255	0.282	Chemokine Signaling, Cytokine Signaling, NF-kb
Akr1b8	-0.995	0.00258	0.0388	-0.938	0.00386	0.0907	0.107	0.686	1	Adenosine Pathway
Plcg2	-0.992	0.000218	0.00466	-0.604	0.00925	0.179	-0.614	0.00835	0.112	Angiogenesis, Endotoxin Response, Granulocyte Activity, NF-kb, Phagocytic Cell Function, TLR Signaling
Egr1	-0.983	0.00208	0.0324	-0.232	0.407	1	-0.723	0.0164	0.197	EMT, Type I Interferon
Dock2	-0.976	7.11e-06	0.000285	-0.469	0.00594	0.131	-0.271	0.0837	0.812	Neutrophil Degranulation, Phagocytic Cell Function
Nfam1	-0.974	0.00255	0.0386	-0.838	0.00682	0.147	-0.112	0.668	1	Neutrophil Degranulation
Fcgr4	-0.965	7.51e-05	0.0019	-0.541	0.0103	0.196	-0.16	0.407	1	Neutrophil Degranulation
Vav1	-0.964	0.000231	0.0049	-0.558	0.0133	0.236	-0.423	0.0499	0.516	Angiogenesis, Focal Adhesion Kinase, Granulocyte Activity, Phagocytic Cell Function
Gpr65	-0.905	0.000193	0.00416	-0.377	0.0539	0.701	-0.536	0.00992	0.129	Adenosine Pathway
Fgf21	-0.866	0.00172	0.0277	-0.548	0.0321	0.476	0.242	0.315	1	MAPK Cell Stress, PI3K-Akt
Cdkn2c	-0.853	0.000406	0.0082	-0.327	0.111	1	-0.286	0.159	1	Cell Cycle, SASP
Tnfsf10	-0.822	0.000194	0.00417	-0.411	0.0271	0.412	0.223	0.187	1	Cytokine Signaling, Programmed Cell Death
Lrrc32	-0.778	0.000927	0.0165	-0.342	0.0918	1	-0.274	0.169	1	TGF-beta
Fcer1g	-0.738	0.000152	0.00338	-0.542	0.00243	0.066	-0.491	0.00508	0.0725	Granulocyte Activity, Neutrophil Degranulation
Fli1	-0.733	0.000279	0.00579	-0.496	0.00745	0.156	-0.437	0.0165	0.197	Myofibroblast Regulation
Ncf1	-0.717	0.000976	0.0171	-0.624	0.00284	0.074	-0.265	0.148	1	Angiogenesis, Oxidative Stress, Phagocytic Cell Function
Igf1r	-0.678	0.0031	0.0462	-0.515	0.0168	0.284	-0.434	0.0377	0.402	Autophagy, EMT, Insulin Signaling, MAPK Cell Stress, PI3K-Akt, mTOR
Fgl2	-0.672	0.00171	0.0276	-0.115	0.507	1	0.0674	0.689	1	Neutrophil Degranulation
Ddit3	-0.626	0.00201	0.0316	-0.429	0.0232	0.363	-0.111	0.527	1	MAPK Cell Stress, Programmed Cell Death, Proteotoxic Stress
Atg101	-0.581	4.27e-06	0.000191	-0.282	0.00653	0.142	0.142	0.142	1	Autophagy
App	-0.539	1.44e-05	0.000476	-0.274	0.00857	0.171	-0.257	0.0128	0.16	Adenosine Pathway, ECM Synthesis, Endotoxin Response, Inflammasome, Platelet Degranulation, TLR Signaling
Jag1	-0.511	0.00176	0.0281	-0.21	0.143	1	-0.298	0.0443	0.464	EMT, Notch, Th2 Differentiation
Anapc1	-0.474	0.00256	0.0386	-0.119	0.397	1	-0.18	0.205	1	Cell Cycle, SASP
Slc2a2	-0.471	3.72e-05	0.00106	-0.151	0.107	1	0.0926	0.312	1	De Novo Lipogenesis, Insulin Resistance
Cbl	-0.458	0.000421	0.00838	-0.105	0.343	1	0.0415	0.706	1	TGF-beta
Birc3	-0.453	0.000413	0.00827	-0.0999	0.363	1	-0.0823	0.452	1	Endotoxin Response, Focal Adhesion Kinase, Inflammasome, NF-kb, Programmed Cell Death, TLR Signaling
Mfap3	-0.438	0.000466	0.00909	-0.348	0.0034	0.0835	-0.324	0.00581	0.0817	ECM Synthesis
Tek	-0.429	0.000868	0.0155	-0.292	0.0151	0.26	0.167	0.144	1	MAPK Cell Stress, PI3K-Akt
Zfyve16	-0.422	0.00126	0.0211	-0.371	0.00358	0.0858	-0.356	0.00492	0.0707	TGF-beta
Amotl1	-0.402	0.00141	0.0234	-0.313	0.00919	0.179	-0.201	0.0798	0.78	Hippo Pathway
Arrb1	-0.379	0.00154	0.0251	-0.259	0.021	0.334	-0.177	0.102	0.963	Adenosine Pathway, Hedgehog Signaling, MAPK Cell Stress
Pecam1	-0.367	0.000145	0.00331	-0.0517	0.518	1	-0.107	0.188	1	Neutrophil Degranulation, Platelet Degranulation
Nfkb1	-0.366	0.00103	0.018	-0.317	0.00336	0.0831	-0.144	0.145	1	Inflammasome, NF-kb
F8	-0.346	0.000611	0.0115	-0.108	0.218	1	0.00207	0.981	1	Platelet Degranulation
Creb3	-0.335	0.00337	0.0497	-0.308	0.00625	0.137	-0.178	0.0922	0.884	Insulin Resistance, PI3K-Akt
Cyfip1	-0.315	2.8e-07	2.27e-05	-0.147	0.00207	0.0583	-0.107	0.0185	0.215	Angiogenesis, Neutrophil Degranulation
Anapc10	-0.3	0.000452	0.00891	-0.195	0.0132	0.236	-0.145	0.0561	0.573	Cell Cycle, SASP
Ube2n	-0.265	0.000159	0.00351	-0.19	0.00344	0.0841	-0.0728	0.218	1	Cell Cycle, Endotoxin Response, Granulocyte Activity, Inflammasome, TLR Signaling
Ctsb	-0.259	0.000974	0.0171	-0.0959	0.169	1	-0.0165	0.808	1	Autophagy, Collagen Biosynthesis & Modification, ECM Degradation, MHC Class II Antigen Presentation, Neutrophil Degranulation, Programmed Cell Death, TLR Signaling
Ywhag	-0.226	0.00016	0.00351	-0.0348	0.484	1	-0.137	0.011	0.141	Cell Cycle, De Novo Lipogenesis, PI3K-Akt
Jak1	-0.209	0.00196	0.0309	-0.206	0.00217	0.0601	0.0397	0.506	1	PI3K-Akt, Th1 Differentiation, Th17 Differentiation, Type I Interferon, Type II Interferon
Atp6v1e1	-0.203	8.95e-06	0.000341	-0.0192	0.583	1	-0.00654	0.851	1	Phagocytic Cell Function, mTOR
Ppp2ca	-0.172	0.0013	0.0218	-0.0225	0.63	1	-0.0886	0.0681	0.68	Adenosine Pathway, Autophagy, Cell Cycle, Endotoxin Response, PI3K-Akt, TGF-beta, TLR Signaling
Additively Downregulated Genes by Combination Treatment
	Combo vs Control Log2(FC)	p-value	adjusted p-value	BemA vs Control Log2(FC)	p-value	adjusted p-value	Lira vs Control Log2(FC)	p-value	adjusted p-value	Pahway Annotations	Largest Effect Size
Mmp12	-4.97	9.22e-07	5.78e-05	-1.04	0.142	1	-2.78	0.000633	0.0136	ECM Degradation	Combo
Apoa4	-3.51	2.93e-11	3.79e-08	-1.63	5.97e-06	0.000787	-1.16	0.00032	0.00776	Adenosine Pathway, Cholesterol Metabolism	Combo
S100a4	-3.64	8.56e-07	5.54e-05	-1.06	0.0245	0.382	-2.03	0.000234	0.00601	EMT	Combo
Ccr2	-3.31	3.41e-08	5.52e-06	-1.41	0.000577	0.0216	-1.99	1.59e-05	0.000651	Chemokine Signaling, Cytokine Signaling	Combo
Ccl2	-3.23	8.06e-08	1.04e-05	-1.55	0.000528	0.0203	-2.44	3.27e-06	0.000193	Chemokine Signaling, Cytokine Signaling	Combo
Tlr1	-2.11	9.04e-08	1.11e-05	-1.09	7.41e-05	0.00488	-0.825	0.000896	0.0175	Endotoxin Response, TLR Signaling	Combo
Col1a1	-3.49	7.14e-09	2.17e-06	-1.59	0.000229	0.0108	-2.86	1.34e-07	2.37e-05	Collagen Biosynthesis & Modification, ECM Degradation, ECM Synthesis, Focal Adhesion Kinase, PI3K-Akt	Combo
Cd180	-1.72	5.49e-09	1.94e-06	-0.735	0.000148	0.00799	-0.608	0.000873	0.0171	Endotoxin Response, TLR Signaling	Combo
Apoc2	-1.66	7.86e-12	1.53e-08	-0.722	5.32e-06	0.000787	-0.803	1.24e-06	9.8e-05	Adenosine Pathway, Cholesterol Metabolism	Combo
Adcy7	-1.94	1.36e-06	7.51e-05	-1.14	0.000231	0.0108	-0.95	0.00109	0.0205	Adenosine Pathway	Combo
Mmp2	-2.39	3.69e-07	2.76e-05	-1.65	2.55e-05	0.00217	-1.47	8.36e-05	0.00252	ECM Degradation, EMT	Combo
Ptprc	-1.43	7.26e-09	2.17e-06	-0.701	6.97e-05	0.00483	-0.501	0.0017	0.0297	Neutrophil Degranulation, Phagocytic Cell Function	Combo
Loxl1	-1.73	1.15e-05	0.000414	-0.906	0.00489	0.113	-0.977	0.00282	0.0445	Collagen Biosynthesis & Modification	Combo
H2-M3	-1.38	2.13e-05	0.000672	-0.886	0.00111	0.035	-0.311	0.17	1	Neutrophil Degranulation, Type I Interferon, Type II Interferon	Combo
Cd14	-1.79	2.31e-07	2.01e-05	-0.889	0.000596	0.022	-1.21	2.74e-05	0.00101	Endotoxin Response, MAPK Cell Stress, NF-kb, Neutrophil Degranulation, TLR Signaling	Combo
Arhgef6	-1.23	2.44e-05	0.000746	-0.737	0.00169	0.0497	-0.206	0.278	1	Adenosine Pathway	Combo
Col1a2	-2.51	1.89e-09	9.16e-07	-1.32	1.91e-05	0.00183	-2.09	3.3e-08	8e-06	Collagen Biosynthesis & Modification, ECM Degradation, ECM Synthesis, Focal Adhesion Kinase, PI3K-Akt	Combo
Ncf4	-1.45	2.19e-06	0.000108	-0.899	0.000252	0.0116	-0.547	0.0103	0.133	Angiogenesis, Oxidative Stress, Phagocytic Cell Function	Combo
C3ar1	-1.48	7.3e-08	9.78e-06	-0.71	0.000459	0.0182	-0.859	6.63e-05	0.00208	Adenosine Pathway, Complement Activation, Neutrophil Degranulation	Combo
Gbp5	-1.27	3.67e-05	0.00106	-0.889	0.000783	0.0263	-0.0291	0.884	1	Type II Interferon	Combo
Cxcl10	-2.09	7.91e-09	2.2e-06	-1.75	8.34e-08	4.42e-05	-0.719	0.00182	0.0313	Chemokine Signaling, Cytokine Signaling, Myofibroblast Regulation, TLR Signaling	Combo
Casp4	-1.73	1.5e-05	0.000495	-1.16	0.000667	0.0233	-0.942	0.00325	0.0505	Inflammasome	Combo
H2-DMb1	-1.41	1.1e-06	6.44e-05	-0.825	0.000423	0.0171	-0.68	0.00223	0.0369	Neutrophil Degranulation, Type I Interferon, Type II Interferon	Combo
H2-Ab1	-1.55	2.02e-06	0.000102	-0.927	0.000774	0.0263	-0.909	0.000926	0.0179	Neutrophil Degranulation, Type I Interferon, Type II Interferon	Combo
Col6a3	-2.18	4.33e-08	6.47e-06	-1.35	2.87e-05	0.00232	-1.7	1.55e-06	0.000112	Collagen Biosynthesis & Modification, ECM Synthesis, Focal Adhesion Kinase, PDGF Signaling, PI3K-Akt	Combo
P3h3	-1.41	1.29e-05	0.000443	-0.887	0.00095	0.0313	-0.652	0.00844	0.112	Collagen Biosynthesis & Modification	Combo
H2-Eb1	-1.7	3.81e-07	2.79e-05	-1.1	0.000111	0.00657	-1.07	0.000145	0.00411	Neutrophil Degranulation, Type I Interferon, Type II Interferon	Combo
H2-DMa	-1.31	3.46e-07	2.69e-05	-0.77	0.000162	0.00848	-0.647	0.000829	0.0163	Neutrophil Degranulation, Type I Interferon, Type II Interferon	Combo
Iqgap1	-1.36	1.19e-07	1.35e-05	-0.574	0.00183	0.0527	-0.914	1.84e-05	0.000706	Neutrophil Degranulation	Combo
H2-Aa	-1.6	1.11e-06	6.44e-05	-0.967	0.000489	0.019	-1.06	0.000194	0.00516	Neutrophil Degranulation, Type I Interferon, Type II Interferon	Combo
Pparg	-1.22	7.04e-06	0.000285	-0.324	0.111	1	-0.857	0.000339	0.00813	EMT, Myofibroblast Regulation, PPAR Signaling	Combo
Oasl1	-1.03	5.16e-06	0.00022	-0.616	0.00113	0.035	-0.253	0.127	1	Type I Interferon, Type II Interferon	Combo
Col3a1	-2.56	2.87e-09	1.24e-06	-1.22	0.000105	0.00639	-2.32	1.48e-08	5.32e-06	Collagen Biosynthesis & Modification, ECM Degradation, ECM Synthesis, PDGF Signaling	Combo
Aldob	-0.919	3.93e-08	6.1e-06	-0.215	0.0585	0.746	-0.469	0.000294	0.00735	Gluconeogenesis	Combo
Nid1	-1.74	2.73e-10	2.12e-07	-0.953	1.88e-06	0.000428	-1.34	1.38e-08	5.32e-06	ECM Degradation, ECM Synthesis	Combo
Itga5	-1.15	2.62e-08	4.62e-06	-0.913	9.25e-07	0.00024	0.14	0.3	1	ECM Synthesis, EMT, Focal Adhesion Kinase, Myofibroblast Regulation, PI3K-Akt	Combo
Fbp1	-0.765	1.27e-09	7.04e-07	-0.279	0.000984	0.0321	-0.139	0.0686	0.681	Gluconeogenesis	Combo
Ptafr	-1.24	1.38e-06	7.51e-05	-0.834	9.56e-05	0.00605	-0.581	0.00225	0.037	Adenosine Pathway, Neutrophil Degranulation, Type II Interferon	Combo
Cd84	-0.924	1.81e-07	1.71e-05	-0.53	0.000141	0.00782	-0.245	0.0368	0.396		Combo
Cxcl16	-1.06	7.21e-07	4.83e-05	-0.492	0.00289	0.0748	-0.595	0.000579	0.0129	Chemokine Signaling, Cytokine Signaling, EMT	Combo
Arhgef2	-1.4	1.73e-06	8.85e-05	-0.818	0.00061	0.0224	-0.948	0.000147	0.00415	Adenosine Pathway	Combo
Syk	-1.14	2.04e-06	0.000102	-0.568	0.00206	0.0583	-0.688	0.000414	0.00964	Granulocyte Activity, NF-kb, PI3K-Akt, Phagocytic Cell Function	Combo
Prkab2	-1.25	2.09e-07	1.93e-05	-0.699	0.000358	0.0152	-0.834	5.22e-05	0.00168	Autophagy, Fatty Acid Metabolism, Insulin Resistance, mTOR	Combo
Cd68	-1.01	9.05e-07	5.76e-05	-0.53	0.00127	0.0387	-0.577	0.000589	0.013	Neutrophil Degranulation	Combo
Ckap4	-1.26	0.000151	0.00338	-0.631	0.0302	0.452	-0.944	0.00231	0.0374	Neutrophil Degranulation, Proteotoxic Stress	Combo
Axl	-0.985	6.33e-07	4.31e-05	-0.543	0.000652	0.0232	-0.543	0.000652	0.0138	Angiogenesis, EMT	Combo
Itga4	-1.77	2.27e-06	0.00011	-1.39	2.85e-05	0.00232	-1.28	6.41e-05	0.00202	ECM Synthesis, Focal Adhesion Kinase, PI3K-Akt	Combo
Icam1	-1.11	1.72e-05	0.000557	-0.888	0.000194	0.00973	-0.472	0.0224	0.253	NF-kb, Type II Interferon	Combo
H2-Q1	-2.22	0.00104	0.0181	-1.09	0.0724	0.879	-2.1	0.00168	0.0295	Neutrophil Degranulation, Type I Interferon, Type II Interferon	Combo
Thbs2	-1.55	3.52e-06	0.000161	-1.3	2.58e-05	0.00217	-1.01	0.000323	0.00778	ECM Synthesis, Focal Adhesion Kinase, PDGF Signaling, PI3K-Akt	Combo
Loxl2	-2.15	1.13e-05	0.000411	-0.855	0.0212	0.336	-2.06	1.81e-05	0.000704	Collagen Biosynthesis & Modification, EMT, Myofibroblast Regulation	Combo
Ddr2	-0.971	3.09e-05	0.000909	-0.714	0.000575	0.0216	-0.519	0.00641	0.0889	EMT	Combo
Nid2	-0.93	0.000149	0.00338	-0.179	0.351	1	-0.79	0.000682	0.0142	ECM Synthesis	Combo
Col5a1	-1.18	1.22e-08	2.79e-06	-0.696	1.21e-05	0.00137	-0.968	1.85e-07	2.82e-05	Collagen Biosynthesis & Modification, ECM Synthesis, PDGF Signaling	Combo
Vim	-1.14	6.81e-08	9.48e-06	-0.585	0.000347	0.0152	-0.982	6.35e-07	6.16e-05	EMT	Combo
Diaph1	-0.503	2.5e-07	2.11e-05	-0.3	0.000199	0.00973	-0.105	0.129	1	Focal Adhesion Kinase, Neutrophil Degranulation	Combo
Lipa	-0.548	4.34e-06	0.000191	-0.177	0.0569	0.734	-0.361	0.000547	0.0123	Cholesterol Metabolism	Combo
Spp1	-2.42	1.52e-07	1.52e-05	-0.856	0.0116	0.211	-2.38	1.96e-07	2.82e-05	ECM Degradation, ECM Synthesis, EMT, Focal Adhesion Kinase, Myofibroblast Regulation, PDGF Signaling, PI3K-Akt, TLR Signaling	Combo
Timp2	-0.88	4.9e-06	0.000211	-0.684	9.71e-05	0.00605	-0.566	0.000647	0.0138	ECM Degradation, Neutrophil Degranulation	Combo
Csnk1e	-0.758	0.000397	0.00807	-0.382	0.0345	0.498	-0.599	0.00257	0.041	Cell Cycle, Hedgehog Signaling, Wnt	Combo
Hmox1	-0.572	0.000151	0.00338	-0.162	0.192	1	-0.431	0.00203	0.0344	EMT	Combo
Mmp14	-0.764	9.73e-07	6e-05	-0.672	5.85e-06	0.000787	-0.137	0.228	1	ECM Degradation, EMT	Combo
Tln1	-0.392	4.39e-06	0.000192	-0.257	0.000577	0.0216	0.0203	0.751	1	Focal Adhesion Kinase, Platelet Degranulation	Combo
Pkhd1	-1.2	4.18e-05	0.00116	-0.858	0.00112	0.035	-1.04	0.000195	0.00516		Combo
Kras	-0.487	7.69e-05	0.00193	-0.356	0.0017	0.0497	-0.0979	0.332	1	Angiogenesis, Autophagy, EMT, Granulocyte Activity, Insulin Signaling, MAPK Cell Stress, PDGF Signaling, PI3K-Akt, Programmed Cell Death, mTOR	Combo
Prkaca	-0.438	2.33e-07	2.01e-05	-0.297	4.48e-05	0.00341	-0.0837	0.16	1	Angiogenesis, Autophagy, Cell Cycle, Hedgehog Signaling, MAPK Cell Stress, Wnt	Combo
Src	-1.75	2.66e-05	0.0008	-1.06	0.00255	0.0684	-1.68	4.06e-05	0.00138	Angiogenesis, EMT, Focal Adhesion Kinase, PDGF Signaling	Combo
Il10ra	-1.34	6.34e-06	0.000265	-1.2	1.94e-05	0.00183	-1.03	8.94e-05	0.00261	Cytokine Signaling	Combo
Vcam1	-1.14	3.98e-05	0.00113	-0.711	0.00311	0.0783	-1.04	0.000106	0.00303	NF-kb, Type II Interferon	Combo
Irf8	-0.83	2.24e-05	0.000697	-0.561	0.00102	0.033	-0.673	0.000198	0.0052	Type I Interferon, Type II Interferon	Combo
Postn	-1.25	2.71e-06	0.000128	-0.551	0.00837	0.168	-1.19	5.39e-06	0.000291	EMT, Myofibroblast Regulation	Combo
P4hb	-0.451	1.95e-05	0.00062	-0.364	0.000226	0.0108	-0.0279	0.735	1	Collagen Biosynthesis & Modification, Oxidative Stress, Proteotoxic Stress	Combo
Itga9	-0.531	0.000132	0.00302	-0.273	0.0225	0.353	-0.391	0.0022	0.0365	ECM Synthesis, Focal Adhesion Kinase, PI3K-Akt	Combo
Aplp2	-0.419	1.44e-06	7.59e-05	-0.205	0.0035	0.0844	-0.258	0.000485	0.011	Platelet Degranulation	Combo
Tgfb1	-0.568	4.5e-05	0.00123	-0.325	0.00762	0.157	-0.44	0.000677	0.0141	Cell Cycle, Cytokine Signaling, ECM Synthesis, EMT, MAPK Cell Stress, Myofibroblast Regulation, Platelet Degranulation, TGF-beta, Th17 Differentiation	Combo
H2-K1	-0.351	2.18e-05	0.000683	-0.289	0.000201	0.00973	0.15	0.0288	0.317	Neutrophil Degranulation, Type I Interferon, Type II Interferon	Combo
Tjp2	-0.534	1.58e-08	3.06e-06	-0.141	0.0267	0.408	-0.456	1.93e-07	2.82e-05	Hippo Pathway	Combo
Casp12	-1.01	0.000131	0.00302	-0.811	0.00107	0.0343	-0.864	0.000609	0.0134	Programmed Cell Death, Proteotoxic Stress	Combo
Lgmn	-0.643	1.01e-05	0.000372	-0.506	0.000164	0.00851	-0.433	0.00076	0.0152	MHC Class II Antigen Presentation, TLR Signaling	Combo
Map3k1	-0.722	3.05e-07	2.41e-05	-0.472	8.46e-05	0.00548	-0.616	3.03e-06	0.000184	Endotoxin Response, Granulocyte Activity, MAPK Cell Stress, TLR Signaling	Combo
Tgfbr1	-0.512	4.2e-05	0.00116	-0.458	0.000148	0.00799	-0.0754	0.452	1	Cytokine Signaling, EMT, MAPK Cell Stress, TGF-beta, Th17 Differentiation	Combo
Serpinh1	-1.39	1.66e-08	3.07e-06	-0.823	2.34e-05	0.00212	-1.35	2.67e-08	6.91e-06	Collagen Biosynthesis & Modification	Combo
Sorbs1	-0.542	9.46e-06	0.000357	-0.285	0.00575	0.127	-0.456	7.89e-05	0.00239	PPAR Signaling	Combo
Ifngr1	-0.438	5.34e-05	0.00142	-0.367	0.000359	0.0152	-0.192	0.0362	0.392	Cytokine Signaling, M1 Activation, M2 Activation, Th1 Differentiation, Type II Interferon	Combo
Hspg2	-0.578	7.21e-05	0.00186	-0.485	0.000428	0.0171	-0.454	0.000778	0.0155	Adenosine Pathway, ECM Degradation, ECM Synthesis	Combo
Adam17	-0.312	0.00036	0.00739	-0.27	0.00139	0.0415	-0.0505	0.496	1	ECM Degradation, EMT, Notch	Combo
Atox1	-0.361	5.47e-07	3.93e-05	-0.079	0.13	1	-0.325	2.49e-06	0.000156	Oxidative Stress	Combo
Lamc1	-0.719	0.000113	0.00268	-0.284	0.0666	0.826	-0.698	0.000155	0.00428	ECM Degradation, ECM Synthesis, Focal Adhesion Kinase, PI3K-Akt	Combo
Pcx	-0.273	0.000275	0.00573	-0.0547	0.389	1	-0.236	0.00111	0.0206	Gluconeogenesis	Combo
Ctnnb1	-0.186	7.47e-05	0.0019	-0.148	0.000786	0.0263	0.0128	0.737	1	Angiogenesis, EMT, Focal Adhesion Kinase, Inflammasome, Wnt	Combo
Traf2	-0.462	1.18e-05	0.00042	-0.457	1.35e-05	0.00142	0.0122	0.88	1	MAPK Cell Stress, NF-kb, Programmed Cell Death, Proteotoxic Stress	Combo
Flnb	-0.249	0.00231	0.0359	-0.111	0.136	1	-0.24	0.00306	0.0479	Focal Adhesion Kinase, MAPK Cell Stress	Combo
Notch1	-0.366	0.000464	0.00909	-0.354	0.000639	0.023	-0.33	0.00122	0.0222	EMT, Myofibroblast Regulation, Notch, Th2 Differentiation	Combo
F11r	-0.189	0.00082	0.0148	-0.223	0.000152	0.00811	-0.186	0.000956	0.0184	TGF-beta	BemA
Itga1	-0.394	2.46e-05	0.000746	-0.402	1.93e-05	0.00183	-0.136	0.0755	0.741	ECM Synthesis, Focal Adhesion Kinase, PI3K-Akt	BemA
Ppard	-0.733	0.00159	0.0259	-0.82	0.000659	0.0233	-0.709	0.00204	0.0344	Fatty Acid Metabolism, PPAR Signaling, Wnt	BemA
Flt4	-0.659	0.000513	0.00986	-0.472	0.00756	0.157	-0.68	0.00038	0.00899	MAPK Cell Stress, PI3K-Akt	Lira
Pdgfrb	-1.53	1.29e-05	0.000443	-0.827	0.00305	0.0773	-1.55	1.13e-05	0.000503	MAPK Cell Stress, PDGF Signaling, PI3K-Akt	Lira
Ctsd	-0.374	8.3e-05	0.00204	-0.111	0.161	1	-0.441	1.12e-05	0.000503	Autophagy, ECM Degradation, MHC Class II Antigen Presentation, Neutrophil Degranulation, Programmed Cell Death	Lira
Col4a1	-0.988	1.22e-08	2.79e-06	-0.881	6.62e-08	4.28e-05	-1.22	4.9e-10	1.21e-06	Collagen Biosynthesis & Modification, ECM Degradation, ECM Synthesis, Focal Adhesion Kinase, PDGF Signaling, PI3K-Akt	Lira
Reln	-0.408	0.00134	0.0223	-0.472	0.000355	0.0152	-0.0173	0.874	1	ECM Synthesis, Focal Adhesion Kinase, PI3K-Akt	BemA
Col14a1	-0.636	0.00113	0.0194	-0.341	0.0539	0.701	-0.771	0.000178	0.00485	Collagen Biosynthesis & Modification, ECM Degradation	Lira
C9	-0.545	0.000857	0.0154	-0.616	0.00026	0.0118	0.31	0.037	0.396	Complement Activation	BemA
Ap1s1	-0.391	0.000297	0.00614	0.0256	0.778	1	-0.568	3.47e-06	0.000198	MHC Class II Antigen Presentation	Lira
Tgfbr2	-0.521	0.000385	0.00787	-0.0221	0.856	1	-0.75	6.18e-06	0.000324	Cytokine Signaling, MAPK Cell Stress, TGF-beta, Th17 Differentiation	Lira
Stat1	-0.37	0.00319	0.0472	-0.557	6.67e-05	0.00471	0.278	0.0186	0.215	Chemokine Signaling, M1 Activation, PDGF Signaling, TLR Signaling, Th1 Differentiation	BemA
Psmb8	-0.616	4.3e-06	0.000191	-0.802	9.1e-08	4.42e-05	0.111	0.273	1	Cell Cycle, Granulocyte Activity, Hypoxia, Type I Interferon	BemA
Col4a2	-0.876	0.000156	0.00347	-0.401	0.0396	0.55	-1.32	1.55e-06	0.000112	Collagen Biosynthesis & Modification, ECM Degradation, ECM Synthesis, Focal Adhesion Kinase, PDGF Signaling, PI3K-Akt	Lira
Xaf1	-0.977	5.59e-06	0.000236	-1.32	1.52e-07	5.91e-05	-0.0888	0.546	1	Type I Interferon	BemA
Gbp3	-1.86	0.000647	0.012	-2.15	0.000198	0.00973	-0.663	0.135	1	Type II Interferon	BemA
Isg15	-0.68	0.000102	0.00245	-1.09	3.03e-07	8.4e-05	0.41	0.00628	0.0873	Type I Interferon	BemA
Cdkn1a	-2.03	1.59e-07	1.54e-05	-0.658	0.015	0.26	-2.41	1.51e-08	5.32e-06	Cell Cycle, PI3K-Akt, SASP	Lira
Upregulated Genes by Liraglutide Treatment, Downregulated by Combination Treatment
	Combo vs Control Log2(FC)	p-value	adjusted p-value	BemA vs Control Log2(FC)	p-value	adjusted p-value	Lira vs Control Log2(FC)	p-value	adjusted p-value	Pahway Annotations
Ikbkb	-0.261	4.13e-05	0.00116	-0.144	0.00935	0.18	0.204	0.000584	0.013	Endotoxin Response, Granulocyte Activity, Inflammasome, Insulin Resistance, MAPK Cell Stress, NF-kb, PI3K-Akt, Programmed Cell Death, TLR Signaling, mTOR
Apoc3	-0.331	0.000941	0.0167	-0.163	0.071	0.869	0.289	0.00298	0.0468	Adenosine Pathway, Cholesterol Metabolism, PPAR Signaling
C1s1	-0.638	6.67e-10	4.32e-07	-0.522	1.9e-08	1.81e-05	0.346	8.12e-06	0.000399	Complement Activation
