# Supplementary material for: Combination of an ACLY inhibitor with a GLP-1R agonist exerts additive benefits on nonalcoholic steatohepatitis and hepatic fibrosis in mice
Source: Cell Rep Med. 2023 Sep 19;4(9):101193. doi: 10.1016/j.xcrm.2023.101193 (PMC10518624; doi:10.1016/j.xcrm.2023.101193)
Supplement: Table S3. Pathway over-representation analysis of genes uniquely and additively downregulated by combination treatment, related to Figure 3 [file mmc4.xlsx]

## Sheet: ST3
Pathway Annotations - Uniquely Downregulated Genes
Pathways	Observed	Total	Expected	Fold Enrichment	p-value	adjusted p-value
Phagocytic Cell Function	7	27	2.52188	2.77571	0.0048039	0.201764
ECM Degradation	1	44	4.10973	0.243325	0.125038	1
Angiogenesis	6	37	3.45591	1.73616	0.17115	1
SASP	3	15	1.40105	2.14126	0.17674	1
Type II Interferon	1	37	3.45591	0.289359	0.186472	1
Neutrophil Degranulation	10	73	6.81842	1.46662	0.22306	1
PPAR Signaling	1	33	3.0823	0.324433	0.2356	1
NF-kb	6	40	3.73612	1.60594	0.241506	1
Inflammasome	5	32	2.9889	1.67286	0.244722	1
Cytokine Signaling	3	58	5.41737	0.553774	0.29899	1
Proteotoxic Stress	2	43	4.01633	0.497967	0.314361	1
Collagen Biosynthesis & Modification	1	27	2.52188	0.396529	0.337893	1
Adenosine Pathway	7	53	4.95036	1.41404	0.35694	1
TLR Signaling	8	62	5.79099	1.38146	0.358642	1
Th17 Differentiation	1	24	2.24167	0.446096	0.406925	1
Insulin Resistance	2	38	3.54931	0.563489	0.410866	1
ECM Synthesis	2	38	3.54931	0.563489	0.410866	1
EMT	6	88	8.21946	0.729975	0.438841	1
TGF-beta	5	38	3.54931	1.40872	0.441289	0.975481
mTOR	2	36	3.36251	0.594794	0.457462	0.960671
Focal Adhesion Kinase	3	49	4.57675	0.655487	0.461106	0.922211
Autophagy	5	39	3.64272	1.3726	0.476995	0.910627
Cell Cycle	6	49	4.57675	1.31097	0.505872	0.923767
Notch	1	20	1.86806	0.535315	0.525352	0.919365
Endotoxin Response	5	41	3.82952	1.30565	0.549758	0.923593
Type I Interferon	2	31	2.89549	0.690729	0.598707	0.967142
Granulocyte Activity	4	34	3.1757	1.25956	0.643683	1
Programmed Cell Death	5	44	4.10973	1.21662	0.660552	0.990828
Insulin Signaling	1	16	1.49445	0.669143	0.685871	0.993331
MHC Class II Antigen Presentation	1	15	1.40105	0.713753	0.734746	1
Oxidative Stress	2	18	1.68125	1.18959	0.805817	1
Myofibroblast Regulation	2	25	2.33508	0.856503	0.826435	1
Hippo Pathway	1	13	1.21424	0.823561	0.845845	1
Th1 Differentiation	1	13	1.21424	0.823561	0.845845	1
Th2 Differentiation	1	13	1.21424	0.823561	0.845845	1
Hedgehog Signaling	2	24	2.24167	0.892191	0.871768	1
M2 Activation	1	12	1.12084	0.892191	0.909129	1
PI3K-Akt	8	89	8.31287	0.962363	0.913588	1
MAPK Cell Stress	6	67	6.258	0.958773	0.917856	0.988461
Platelet Degranulation	3	34	3.1757	0.944673	0.921459	0.967532
De Novo Lipogenesis	2	20	1.86806	1.07063	0.923096	0.945611
Chemokine Signaling	2	22	2.05487	0.973299	0.969469	0.969469
Pathway Annotations - Additively Downregulated Genes
Pathways	Observed	Total	Expected	Fold Enrichment	p-value	adjusted p-value
ECM Synthesis	19	38	6.65275	2.85596	1.69237e-06	8.29263e-05
Collagen Biosynthesis & Modification	13	27	4.72696	2.75018	0.000141705	0.00347176
Type II Interferon	16	37	6.47768	2.47002	0.000183006	0.00298909
Type I Interferon	13	31	5.42725	2.39532	0.0011516	0.0141071
Focal Adhesion Kinase	18	49	8.57855	2.09826	0.00129673	0.012708
ECM Degradation	16	44	7.70319	2.07706	0.00279577	0.0228321
PDGF Signaling	11	29	5.0771	2.16659	0.00857343	0.060014
Fatty Acid Metabolism	2	57	9.97913	0.200418	0.0115416	0.070692
Insulin Resistance	1	38	6.65275	0.150314	0.0284091	0.154672
Myofibroblast Regulation	8	25	4.37681	1.82781	0.0832991	0.408165
mTOR	2	36	6.30261	0.317329	0.0865571	0.385573
Inflammasome	2	32	5.60232	0.356995	0.128023	0.522763
Neutrophil Degranulation	18	73	12.7803	1.40842	0.144269	0.543782
Programmed Cell Death	4	44	7.70319	0.519266	0.182119	0.637415
Proteotoxic Stress	4	43	7.52812	0.531341	0.198486	0.648387
Cell Cycle	5	49	8.57855	0.582849	0.221783	0.679211
Platelet Degranulation	3	34	5.95246	0.503993	0.226225	0.652059
Endotoxin Response	4	41	7.17797	0.557261	0.235553	0.641227
EMT	20	88	15.4064	1.29816	0.241872	0.623774
PPAR Signaling	3	33	5.77739	0.519266	0.247884	0.607317
Autophagy	4	39	6.82783	0.585838	0.279159	0.651372
Hypoxia	1	16	2.80116	0.356995	0.281849	0.627754
Insulin Signaling	1	16	2.80116	0.356995	0.281849	0.60046
Hedgehog Signaling	2	24	4.20174	0.475993	0.282771	0.577323
TGF-beta	4	38	6.65275	0.601255	0.303724	0.595298
Wnt	4	38	6.65275	0.601255	0.303724	0.572402
SASP	1	15	2.62609	0.380795	0.315651	0.572848
TLR Signaling	8	62	10.8545	0.737022	0.386265	0.675963
Hippo Pathway	1	13	2.27594	0.439379	0.397683	0.671947
Th2 Differentiation	1	13	2.27594	0.439379	0.397683	0.649549
Notch	2	20	3.50145	0.571192	0.422326	0.667548
Granulocyte Activity	4	34	5.95246	0.671991	0.423556	0.648571
Phagocytic Cell Function	3	27	4.72696	0.634658	0.427014	0.634052
M2 Activation	1	12	2.10087	0.475993	0.447545	0.644991
NF-kb	5	40	7.0029	0.71399	0.449129	0.628781
Complement Activation	2	19	3.32638	0.601255	0.467075	0.635742
PI3K-Akt	18	89	15.5814	1.15522	0.540072	0.71523
Cholesterol Metabolism	3	24	4.20174	0.71399	0.557696	0.719134
Th17 Differentiation	3	24	4.20174	0.71399	0.557696	0.700695
Chemokine Signaling	5	22	3.85159	1.29816	0.55844	0.684089
Adenosine Pathway	8	53	9.27884	0.862177	0.674612	0.806244
Cytokine Signaling	9	58	10.1542	0.886332	0.717196	0.836728
MHC Class II Antigen Presentation	3	15	2.62609	1.14238	0.81752	0.931592
MAPK Cell Stress	11	67	11.7299	0.937778	0.831246	0.925706
Angiogenesis	6	37	6.47768	0.926257	0.851124	0.926779
Th1 Differentiation	2	13	2.27594	0.878757	0.854869	0.910621
Gluconeogenesis	3	19	3.32638	0.901882	0.857976	0.894486
Oxidative Stress	3	18	3.1513	0.951987	0.932076	0.951495
M1 Activation	2	12	2.10087	0.951987	0.944518	0.944518
